# Supplementary material for: MiR-93-5p Promotes Cell Proliferation through Down-Regulating PPARGC1A in Hepatocellular Carcinoma Cells by Bioinformatics Analysis and Experimental Verification
Source: Genes (Basel). 2018 Jan 22;9(1):51. doi: 10.3390/genes9010051 (PMC5793202; doi:10.3390/genes9010051)
Supplement: Supplementary file 1 [file genes-09-00051-s001.zip › Supplementary data.xlsx]

## Sheet: DEGs-LIHC-TCGA
	logFC	AveExpr	t	P.Value	adj.P.Val	B
CLEC4M	-8.38826	2.39402	-27.4504	4.59253e-96	7.76e-92	208.152
CLEC4G	-8.18418	3.6424	-24.4815	3.95734e-83	3.34336e-79	178.646
NDST3	-4.19501	1.35236	-23.305	6.41107e-78	3.61093e-74	166.754
BMPER	-5.79394	3.07855	-22.4701	3.35011e-74	1.41517e-70	158.265
STAB2	-7.19253	3.20835	-22.1801	6.59939e-73	2.2302e-69	155.309
GABRD	4.33321	5.72559	21.8989	1.19206e-71	3.35704e-68	152.438
CCL23	-3.85716	1.97065	-21.641	1.69644e-70	4.09497e-67	149.804
PVALB	-4.00942	1.49536	-21.2904	6.28778e-69	1.32806e-65	146.221
FCN2	-7.4811	3.91401	-20.4178	5.09751e-65	9.57029e-62	137.292
PLVAP	2.8663	10.9329	20.375	7.92468e-65	1.28232e-61	136.854
COL6A6	-3.98915	1.75753	-20.37	8.34796e-65	1.28232e-61	136.802
UBE2T	3.57119	7.10528	19.3731	2.42889e-60	3.42008e-57	126.604
CRHBP	-6.59429	5.18792	-19.2508	8.56605e-60	1.11339e-56	125.353
ADAMTS13	-3.21609	7.32602	-19.2331	1.02788e-59	1.24058e-56	125.173
CDH13	2.79042	7.28963	19.1209	3.26198e-59	3.67451e-56	124.027
C21orf62	-2.99526	1.17368	-19.0312	8.21029e-59	8.67058e-56	123.111
CXorf36	2.31504	7.73848	18.791	9.70908e-58	9.65026e-55	120.659
AMHR2	-3.21142	1.09777	-18.5014	1.90097e-56	1.78448e-53	117.708
MARCO	-7.41647	4.52799	-18.4921	2.0918e-56	1.86027e-53	117.613
FCN3	-5.86614	6.66356	-18.4709	2.59826e-56	2.19514e-53	117.398
CDKN3	4.20146	6.70654	18.3203	1.2182e-55	9.80186e-53	115.864
MND1	3.85346	5.04289	18.1525	6.79667e-55	5.22015e-52	114.159
NCAPG	4.13475	7.43397	18.0074	3.00354e-54	2.20656e-51	112.684
SLC26A6	2.66809	8.53837	18.0017	3.18372e-54	2.24147e-51	112.626
C14orf180	-5.01319	2.01637	-17.9778	4.06631e-54	2.74834e-51	112.383
COL15A1	4.12212	8.17185	17.8927	9.7035e-54	6.30615e-51	111.52
MELK	4.19229	6.41531	17.8569	1.39928e-53	8.75688e-51	111.157
CCBE1	-4.83007	2.62759	-17.8325	1.79619e-53	1.08394e-50	110.909
ECM1	-3.69399	7.58982	-17.6034	1.86217e-52	1.085e-49	108.589
OIT3	-4.07295	7.68664	-17.5893	2.15075e-52	1.21138e-49	108.446
IQGAP3	4.256	7.7561	17.5504	3.19917e-52	1.74375e-49	108.052
COLEC10	-5.81735	4.64452	-17.5415	3.50299e-52	1.84969e-49	107.962
CSRNP1	-2.31545	9.70182	-17.4703	7.23377e-52	3.70391e-49	107.242
NUF2	4.44718	6.19142	17.4596	8.06477e-52	4.00795e-49	107.134
CFP	-4.08859	6.42087	-17.3482	2.50818e-51	1.21088e-48	106.008
NDC80	3.81464	6.69752	17.3225	3.25837e-51	1.52935e-48	105.749
CDC25C	4.4242	5.69599	17.2266	8.64165e-51	3.94643e-48	104.781
SKA1	4.15615	5.9921	17.1697	1.54084e-50	6.85148e-48	104.207
HIGD1B	3.00624	3.96124	17.1405	2.07195e-50	8.97685e-48	103.913
PRC1	3.32911	8.2758	17.1063	2.93349e-50	1.23918e-47	103.568
CCNB2	4.13594	6.99628	17.0198	7.05559e-50	2.90776e-47	102.697
VIPR1	-4.69845	5.61861	-16.8978	2.43052e-49	9.7782e-47	101.47
CDCA5	3.35324	7.58056	16.8813	2.87158e-49	1.1284e-46	101.304
EXO1	3.92901	5.90111	16.8592	3.59108e-49	1.37906e-46	101.082
NEK2	4.09886	6.68405	16.7777	8.19749e-49	3.07807e-46	100.263
BIRC5	4.31269	6.86394	16.6632	2.60798e-48	9.5798e-46	99.115
AMIGO3	2.00512	7.04434	16.6097	4.47548e-48	1.60898e-45	98.5791
CDC20	4.35345	7.6528	16.6034	4.76909e-48	1.65758e-45	98.5161
CENPF	3.78639	8.34633	16.6027	4.80685e-48	1.65758e-45	98.5082
TOP2A	4.14927	9.0474	16.5903	5.4451e-48	1.84012e-45	98.3845
LRAT	-3.99819	4.74096	-16.5697	6.70422e-48	2.2212e-45	98.1781
ASPM	3.87738	8.04608	16.5659	6.96361e-48	2.26277e-45	98.1405
KIF20A	4.13098	6.96493	16.558	7.54487e-48	2.40539e-45	98.0609
NXF3	-3.06614	1.20668	-16.556	7.69622e-48	2.4082e-45	98.0412
KIFC1	3.78876	7.62259	16.5279	1.02178e-47	3.13909e-45	97.76
PHACTR3	-2.73153	1.22523	-16.5255	1.04771e-47	3.16126e-45	97.7351
HJURP	3.8956	6.68274	16.4754	1.73574e-47	5.1454e-45	97.2342
E2F1	3.73667	8.07247	16.4519	2.19972e-47	6.4084e-45	96.9992
C9orf100	2.57866	6.73497	16.4458	2.33936e-47	6.69969e-45	96.9381
CXCL14	-6.52181	4.45735	-16.4249	2.88507e-47	8.12485e-45	96.7301
ANKRD55	-3.35126	2.57898	-16.4041	3.55787e-47	9.8553e-45	96.5221
HMMR	3.63705	6.92736	16.3989	3.75054e-47	1.02214e-44	96.4697
NUDT10	-3.26411	1.65882	-16.3928	3.98671e-47	1.06926e-44	96.4092
PTH1R	-4.29622	5.65783	-16.3829	4.40666e-47	1.16282e-44	96.3098
CDC45	3.97712	6.17276	16.3814	4.47317e-47	1.16282e-44	96.2949
KCNN2	-4.88356	4.24723	-16.3302	7.48831e-47	1.91712e-44	95.7837
RCAN1	-2.56593	10.3334	-16.3221	8.12046e-47	2.04793e-44	95.7033
CDK1	3.5775	7.73315	16.3159	8.64817e-47	2.14894e-44	95.6408
PKMYT1	3.37805	6.63407	16.2774	1.27376e-46	3.11925e-44	95.2566
KIF4A	4.01502	7.06272	16.2641	1.45515e-46	3.51254e-44	95.1245
PZP	-6.84537	3.87524	-16.2563	1.57474e-46	3.74766e-44	95.0461
FBXL18	2.20914	8.19591	16.25	1.67786e-46	3.93762e-44	94.9832
UBE2C	4.12664	7.39481	16.2282	2.08823e-46	4.83354e-44	94.7661
TOMM40L	1.67435	9.83576	16.1934	2.96097e-46	6.761e-44	94.4196
PBK	3.79082	6.32003	16.1755	3.54361e-46	7.98352e-44	94.2414
SLITRK6	-3.34604	1.38042	-16.1722	3.66182e-46	8.14128e-44	94.2089
CDCA3	3.4954	6.52395	16.1124	6.67344e-46	1.46443e-43	93.6134
VPS45	1.14503	9.46243	16.0888	8.46121e-46	1.83294e-43	93.3779
FOXM1	3.71203	8.17598	16.0783	9.393e-46	2.00903e-43	93.2742
NTF3	-3.65756	3.23873	-16.0718	1.00319e-45	2.11885e-43	93.2089
KIF2C	4.07205	6.83936	16.06	1.12865e-45	2.35442e-43	93.092
GPR182	-4.14973	2.81948	-16.0516	1.22739e-45	2.52916e-43	93.0088
TROAP	4.149	6.61474	16.0182	1.71601e-45	3.49342e-43	92.6763
RACGAP1	2.48634	8.11923	16.0073	1.91391e-45	3.84992e-43	92.568
BUB1	3.93679	6.52245	15.9866	2.35451e-45	4.6805e-43	92.3625
EZH2	2.57991	7.59757	15.9576	3.14621e-45	6.18157e-43	92.0749
DBH	-4.55001	5.89727	-15.9522	3.32113e-45	6.45025e-43	92.0212
HHIP	-5.14957	2.70685	-15.9451	3.56857e-45	6.85206e-43	91.9499
CCNB1	3.16319	8.39802	15.9203	4.57237e-45	8.68082e-43	91.704
MSTO1	1.71239	9.51909	15.9009	5.54799e-45	1.0416e-42	91.5121
DLGAP5	3.97331	6.1142	15.8891	6.24298e-45	1.1592e-42	91.395
AZI1	1.94477	8.17537	15.8719	7.41404e-45	1.36169e-42	91.2244
SKA3	3.5524	5.83833	15.8691	7.62653e-45	1.38565e-42	91.1964
TNFRSF4	2.95041	5.80946	15.8608	8.28468e-45	1.48922e-42	91.1143
AURKA	2.721	8.36709	15.856	8.69139e-45	1.54588e-42	91.0667
TMEM120B	1.36844	8.23844	15.8497	9.25348e-45	1.62871e-42	91.0045
TRAIP	3.15571	5.737	15.8443	9.7701e-45	1.70191e-42	90.9506
ANLN	3.83233	7.17709	15.835	1.07227e-44	1.84879e-42	90.8583
SPC25	3.58851	5.44385	15.8282	1.14759e-44	1.95867e-42	90.791
TTK	4.18613	5.7711	15.7853	1.76084e-44	2.97529e-42	90.3662
FAM189B	1.65179	9.39348	15.7759	1.93353e-44	3.23473e-42	90.2734
LYVE1	-3.81068	6.31248	-15.7455	2.6201e-44	4.34037e-42	89.9719
ESM1	4.08603	6.92696	15.6241	8.77868e-44	1.44013e-41	88.7724
CDC6	3.41143	7.51627	15.5633	1.6077e-43	2.61204e-41	88.1721
RRM2	3.28688	8.79724	15.5502	1.83146e-43	2.94726e-41	88.0428
THY1	2.74702	10.0954	15.5427	1.97192e-43	3.14336e-41	87.9695
DTL	3.40634	7.27729	15.5202	2.46633e-43	3.89472e-41	87.7476
PTTG1	3.73488	7.7347	15.5062	2.83562e-43	4.43644e-41	87.6091
APLN	3.61986	6.71165	15.5049	2.8726e-43	4.45305e-41	87.5963
CDT1	3.49019	7.40575	15.489	3.36321e-43	5.16619e-41	87.4399
CD34	2.08537	9.74507	15.4788	3.72195e-43	5.66574e-41	87.3393
HMGCLL1	-2.79766	1.52487	-15.4394	5.50325e-43	8.30253e-41	86.9513
INS-IGF2	-7.94901	4.54587	-15.4105	7.32705e-43	1.09562e-40	86.6674
CPEB3	-2.68813	7.85149	-15.3935	8.67678e-43	1.28607e-40	86.4996
CDCA8	3.13034	7.01596	15.3828	9.64349e-43	1.40545e-40	86.3948
GPM6A	-4.5673	4.13203	-15.3828	9.64857e-43	1.40545e-40	86.3943
DACH1	-3.11607	3.28297	-15.3671	1.12738e-42	1.62815e-40	86.2399
FBXO43	3.23756	4.24058	15.3602	1.20636e-42	1.72745e-40	86.1727
TUBE1	-2.108	7.8557	-15.3428	1.43392e-42	2.03605e-40	86.0013
CENPM	3.73537	6.40846	15.3154	1.8804e-42	2.64775e-40	85.7324
DEPDC1	3.75563	6.01842	15.2989	2.21547e-42	3.09379e-40	85.5697
TRIP13	3.34296	6.15279	15.1727	7.71256e-42	1.06819e-39	84.3323
CCNA2	3.3493	7.42379	15.149	9.73966e-42	1.33798e-39	84.1008
RSPO3	-4.75966	3.20223	-15.0521	2.53194e-41	3.45017e-39	83.1532
ANGPTL6	-3.7545	6.32803	-15.0469	2.66546e-41	3.60307e-39	83.1022
EME1	2.9156	5.27943	15.0242	3.33218e-41	4.46856e-39	82.8807
FANCI	2.59993	8.0184	14.9923	4.56472e-41	6.05628e-39	82.5685
BUB1B	3.74161	6.30486	14.9918	4.58782e-41	6.05628e-39	82.5635
CENPA	3.71638	5.23632	14.9433	7.38532e-41	9.67363e-39	82.0913
ITLN1	-4.11033	2.3019	-14.9087	1.03809e-40	1.34928e-38	81.7536
PITPNM3	-3.6867	3.87585	-14.8755	1.43762e-40	1.85432e-38	81.4306
CENPE	3.27607	6.12985	14.8657	1.583e-40	2.02636e-38	81.335
RND3	-2.60563	9.72378	-14.8613	1.65312e-40	2.10021e-38	81.2921
TRIB1	-2.08101	11.3314	-14.8602	1.67078e-40	2.1068e-38	81.2815
CENPL	2.09231	6.56319	14.8475	1.89328e-40	2.36969e-38	81.1575
KIF18B	3.66214	6.20641	14.8375	2.08849e-40	2.59479e-38	81.0602
PLK1	3.55359	7.19315	14.8292	2.2659e-40	2.79467e-38	80.9793
LIFR	-3.50426	7.89645	-14.826	2.33654e-40	2.8609e-38	80.9489
MKI67	3.31991	8.84256	14.7775	3.75781e-40	4.56804e-38	80.4776
KIF19	-2.9	2.66557	-14.7691	4.0811e-40	4.92559e-38	80.3957
OLFML2B	2.95782	7.13151	14.7339	5.76357e-40	6.90688e-38	80.0533
COL25A1	-3.10295	1.87755	-14.7173	6.77486e-40	8.06161e-38	79.893
MT1H	-7.08502	4.98107	-14.7047	7.66587e-40	9.05806e-38	79.7704
SPSB4	-2.78268	1.48982	-14.6889	8.94948e-40	1.05013e-37	79.6169
DSCC1	2.15355	6.19089	14.6583	1.20723e-39	1.4068e-37	79.32
SPATS2	1.6187	8.50286	14.6233	1.69902e-39	1.96632e-37	78.9811
TTC13	1.49145	8.41516	14.5867	2.42831e-39	2.79123e-37	78.6269
COX4I2	3.1153	4.61304	14.5347	4.03204e-39	4.60333e-37	78.1239
AADAT	-3.63414	7.17211	-14.5123	5.01331e-39	5.68523e-37	77.9079
RECQL4	2.94747	8.04459	14.5116	5.05025e-39	5.68894e-37	77.9006
AURKB	3.43075	6.55706	14.5066	5.30094e-39	5.93178e-37	77.8526
OR51E1	2.61227	3.3803	14.5003	5.63635e-39	6.26561e-37	77.7917
LRRC14	1.392	9.52133	14.4455	9.60892e-39	1.06119e-36	77.2627
TCF19	2.67405	8.21224	14.4032	1.44961e-38	1.59052e-36	76.8549
ORC1L	3.15446	5.74865	14.3993	1.50464e-38	1.64025e-36	76.8179
KIF18A	3.45253	5.00892	14.3816	1.78755e-38	1.93617e-36	76.6471
SEMA3F	1.4841	8.69827	14.3453	2.54146e-38	2.73523e-36	76.2981
FAM111B	3.09229	6.79673	14.3195	3.26387e-38	3.49048e-36	76.05
NCAPH	3.1371	6.36988	14.3104	3.56549e-38	3.78906e-36	75.9623
CCDC99	1.89175	7.0616	14.2989	3.98825e-38	4.21184e-36	75.8512
CETP	-3.32801	6.7132	-14.2918	4.2693e-38	4.48065e-36	75.7837
NOX4	2.66243	4.25513	14.2885	4.41003e-38	4.59977e-36	75.7515
C5orf34	2.41047	4.48943	14.2809	4.74632e-38	4.92015e-36	75.6786
LRRN3	-3.00545	2.5676	-14.275	5.02463e-38	5.17691e-36	75.6221
S100A12	-2.65683	1.6485	-14.2386	7.15056e-38	7.32261e-36	75.2722
PLXDC1	2.83075	6.67315	14.2104	9.39414e-38	9.56222e-36	75.0016
UHRF1	3.4061	6.30017	14.1888	1.15674e-37	1.17038e-35	74.7953
ZNF692	1.68579	8.73308	14.161	1.51336e-37	1.5221e-35	74.5288
MT1F	-5.48148	7.43721	-14.1575	1.5652e-37	1.56492e-35	74.4954
C1RL	-1.82005	11.7239	-14.1349	1.94798e-37	1.93617e-35	74.2784
PYGO2	1.20424	10.3552	14.1322	1.99879e-37	1.97506e-35	74.2529
ZFP1	-1.81079	7.48085	-14.1309	2.0238e-37	1.98815e-35	74.2406
CDC37L1	-1.64322	9.24835	-14.109	2.49994e-37	2.44171e-35	74.031
FAM65C	-3.50416	4.82791	-14.0745	3.48773e-37	3.38691e-35	73.7009
TIMD4	-4.39154	2.9465	-14.0613	3.95889e-37	3.82248e-35	73.5752
WDR67	1.6515	6.95474	14.0162	6.11539e-37	5.87112e-35	73.144
MAP2K1	-1.19626	10.179	-14.0125	6.33791e-37	6.05037e-35	73.1086
C12orf48	2.57236	5.85763	14.0051	6.80382e-37	6.45866e-35	73.0382
ZFP36	-2.17001	11.5693	-14.0042	6.86266e-37	6.47812e-35	73.0297
C21orf58	2.39455	5.75589	13.9875	8.05914e-37	7.56529e-35	72.8703
THBS4	5.30891	6.51884	13.9809	8.59012e-37	8.01919e-35	72.8071
KAT2A	1.48308	10.2151	13.9492	1.1645e-36	1.08113e-34	72.5054
C15orf42	3.28524	5.06455	13.9357	1.32603e-36	1.22437e-34	72.3766
CYP26A1	-5.08676	4.14264	-13.9093	1.70869e-36	1.56912e-34	72.1252
E2F8	3.58852	5.30631	13.8946	1.96779e-36	1.79728e-34	71.9852
TARBP1	1.72967	9.12984	13.8897	2.06203e-36	1.87323e-34	71.9388
DIAPH3	3.22745	5.17333	13.8806	2.24915e-36	2.03229e-34	71.8527
C16orf59	2.86782	6.16497	13.8669	2.56702e-36	2.30717e-34	71.7216
CDKN2A	3.92736	7.27232	13.8626	2.67414e-36	2.39074e-34	71.6811
FLVCR1	2.21557	6.75705	13.8522	2.95533e-36	2.62822e-34	71.582
ZWINT	2.5574	8.11217	13.8317	3.59588e-36	3.18113e-34	71.3875
SLC5A1	-5.1152	2.95989	-13.8136	4.27571e-36	3.76285e-34	71.2158
SPC24	3.20561	4.15456	13.7981	4.96142e-36	4.34368e-34	71.0683
JRK	1.71075	7.56074	13.7963	5.04737e-36	4.39615e-34	71.0513
GTSE1	3.27147	6.00441	13.7823	5.76912e-36	4.99902e-34	70.9188
ACADS	-1.95304	11.2033	-13.7804	5.87533e-36	5.06507e-34	70.9007
PDZRN4	-3.10244	1.8504	-13.722	1.02683e-35	8.80732e-34	70.3471
MYBL2	4.05535	7.68212	13.6988	1.28081e-35	1.09302e-33	70.128
FOS	-3.61679	10.2568	-13.6899	1.39489e-35	1.18439e-33	70.0434
HAMP	-7.09103	7.32598	-13.6773	1.57265e-35	1.32865e-33	69.9245
RASL12	2.20676	6.05042	13.6549	1.94773e-35	1.63735e-33	69.7125
KIF14	2.93669	5.996	13.65	2.0396e-35	1.70367e-33	69.6668
DNASE1L3	-3.85647	8.10533	-13.6497	2.04678e-35	1.70367e-33	69.6633
DIRAS3	-3.94136	4.23994	-13.6144	2.86492e-35	2.37297e-33	69.3299
NVL	1.09498	8.35763	13.6127	2.9124e-35	2.40053e-33	69.3136
FOSB	-4.39761	7.9344	-13.5551	5.03624e-35	4.13094e-33	68.7706
ANKRD52	1.48876	9.51548	13.5529	5.14081e-35	4.19634e-33	68.7503
SYT9	-5.20191	2.65409	-13.5284	6.48962e-35	5.27188e-33	68.5193
ORC6L	2.76768	5.56439	13.522	6.89656e-35	5.57565e-33	68.459
PCNXL3	1.10266	10.2118	13.485	9.80052e-35	7.88568e-33	68.1106
EPR1	3.60419	7.30538	13.4828	1.00059e-34	7.98632e-33	68.0901
ABCC10	1.45113	8.22097	13.4826	1.00201e-34	7.98632e-33	68.0887
ASF1B	2.78875	7.16069	13.4779	1.04794e-34	8.31319e-33	68.0442
JMJD5	-3.01348	8.49486	-13.4771	1.05561e-34	8.3349e-33	68.037
KIF23	3.32146	6.27815	13.456	1.28994e-34	1.01377e-32	67.8383
BMP5	-3.43593	1.95822	-13.4518	1.34292e-34	1.05053e-32	67.7984
FAM54A	2.99302	4.43588	13.449	1.37817e-34	1.07313e-32	67.7727
CEP250	1.19605	9.09921	13.4309	1.63663e-34	1.26854e-32	67.6023
EHMT2	1.33465	10.2574	13.424	1.74612e-34	1.34723e-32	67.5381
MT1M	-5.89164	6.16702	-13.4167	1.87232e-34	1.43802e-32	67.469
ZFP41	1.7155	8.18915	13.4073	2.04576e-34	1.56413e-32	67.3811
TBXA2R	-2.0755	6.25666	-13.4066	2.06035e-34	1.56818e-32	67.3741
MCM10	3.27663	5.48953	13.4006	2.18067e-34	1.65232e-32	67.3178
GMNN	1.98554	9.51605	13.3916	2.37419e-34	1.79092e-32	67.2335
PAMR1	-2.79922	5.87208	-13.3908	2.39227e-34	1.79654e-32	67.226
CELSR3	3.16142	6.35817	13.384	2.55049e-34	1.90689e-32	67.1625
ADCY6	1.28295	9.717	13.3731	2.82886e-34	2.10569e-32	67.0599
NSUN5P2	1.73087	8.14078	13.3703	2.90258e-34	2.15109e-32	67.0344
NEIL3	3.49555	4.25881	13.3636	3.09197e-34	2.28144e-32	66.9717
CSPG4	2.23135	7.83917	13.3593	3.22215e-34	2.36716e-32	66.9308
BCO2	-4.53002	6.30253	-13.3565	3.30873e-34	2.42024e-32	66.9045
STIL	2.27028	6.27124	13.3489	3.55312e-34	2.58781e-32	66.8339
SFRP1	-3.91723	4.13288	-13.3425	3.77549e-34	2.73796e-32	66.7737
SMG5	1.34845	11.6735	13.3398	3.87182e-34	2.79582e-32	66.7488
LCAT	-3.47775	9.5274	-13.323	4.5379e-34	3.26284e-32	66.5914
ETFDH	-1.8975	10.3609	-13.322	4.58294e-34	3.28127e-32	66.5816
IL13RA2	-4.07398	2.93519	-13.3032	5.47493e-34	3.88697e-32	66.4053
LRRC55	-3.02634	2.73845	-13.3003	5.62657e-34	3.97791e-32	66.3783
ADRA2B	-2.37538	5.51266	-13.2793	6.85685e-34	4.82751e-32	66.1823
CXCL12	-3.56207	9.74165	-13.2752	7.12805e-34	4.99762e-32	66.1438
CHST4	-5.56895	3.23275	-13.26	8.22502e-34	5.7429e-32	66.0019
TMEM79	1.1405	7.25275	13.2246	1.14808e-33	7.98315e-32	65.6714
DCUN1D3	-1.21617	7.41138	-13.1948	1.51914e-33	1.05201e-31	65.3938
ATP13A4	-2.72045	1.34178	-13.1889	1.60644e-33	1.10341e-31	65.3384
RAD54L	3.24456	5.32514	13.1845	1.67443e-33	1.14546e-31	65.2973
SLC17A8	-2.6332	1.39418	-13.1806	1.73668e-33	1.18326e-31	65.2611
FAM72D	2.94766	4.80358	13.1666	1.98054e-33	1.34398e-31	65.1309
NPY1R	-3.43956	5.36715	-13.1155	3.19964e-33	2.16257e-31	64.6555
CENPH	2.01031	6.34178	13.1093	3.39189e-33	2.27432e-31	64.5977
SCAMP3	1.22392	11.2862	13.0939	3.91773e-33	2.61652e-31	64.4548
CCNF	2.17958	7.21459	13.0904	4.05115e-33	2.69497e-31	64.4216
OIP5	2.84684	5.46153	13.0783	4.53501e-33	3.00502e-31	64.3098
NBLA00301	-4.05011	3.13326	-13.0733	4.75557e-33	3.13887e-31	64.2628
LOC338799	1.73632	7.18652	13.0416	6.39375e-33	4.2037e-31	63.9694
PLAC8	-3.83478	4.46467	-13.0022	9.24471e-33	6.05457e-31	63.604
RASD2	2.31824	4.67774	12.9896	1.04005e-32	6.78525e-31	63.4872
ADRA1A	-4.70059	5.23743	-12.9881	1.05516e-32	6.85734e-31	63.4729
CENPW	2.37354	6.67452	12.9831	1.10544e-32	7.15655e-31	63.4268
HDAC11	1.69432	8.94296	12.9774	1.16626e-32	7.52149e-31	63.3737
ERCC6L	2.66184	4.6563	12.9717	1.22973e-32	7.90065e-31	63.3212
RFPL1	-2.33102	1.34211	-12.9487	1.52348e-32	9.75086e-31	63.1089
TMEM206	1.41965	6.62041	12.9433	1.60229e-32	1.02165e-30	63.0589
ERVFRDE1	-2.01861	1.20777	-12.9419	1.62362e-32	1.03136e-30	63.0458
C8orf4	-2.71006	9.64803	-12.9373	1.69597e-32	1.07329e-30	63.0026
NR2C2AP	1.34419	8.64053	12.934	1.74837e-32	1.10232e-30	62.9725
TMEM26	-2.39745	4.08782	-12.9201	1.98967e-32	1.2498e-30	62.8444
GPR128	-3.83024	5.69412	-12.9131	2.12463e-32	1.32963e-30	62.7793
XRCC3	1.69722	7.4582	12.9109	2.16909e-32	1.35244e-30	62.7588
ARHGAP11A	2.4393	7.11656	12.8932	2.55638e-32	1.58806e-30	62.596
NDUFA4L2	2.44715	8.5814	12.8903	2.62748e-32	1.62625e-30	62.5688
CCDC142	1.19087	7.44354	12.8796	2.90284e-32	1.78827e-30	62.47
SGOL2	2.32392	6.22042	12.8581	3.54647e-32	2.17119e-30	62.2716
SHCBP1	3.01473	5.62724	12.8515	3.76937e-32	2.29931e-30	62.2112
CKAP2L	3.08254	5.43746	12.8505	3.80354e-32	2.31181e-30	62.2023
ZIC2	4.97995	5.21959	12.8352	4.38901e-32	2.6581e-30	62.0604
DENND4B	1.12284	9.74184	12.8212	4.99872e-32	3.01655e-30	61.9315
ZNF517	1.60338	8.13936	12.8098	5.55276e-32	3.33896e-30	61.8273
PRIM2	1.38887	6.82683	12.8045	5.834e-32	3.49564e-30	61.7784
ETS2	-1.72669	12.1401	-12.8027	5.93112e-32	3.54128e-30	61.762
SUV420H2	1.50961	7.33443	12.769	8.11194e-32	4.82632e-30	61.4517
POLQ	2.95218	5.18321	12.7594	8.8708e-32	5.2593e-30	61.3631
IGFBP3	-2.5303	11.9532	-12.7566	9.09808e-32	5.37518e-30	61.3381
CDCA2	3.02424	4.95794	12.75	9.67428e-32	5.69569e-30	61.2772
MCM2	2.40444	9.13782	12.7415	1.04729e-31	6.14446e-30	61.1986
SNHG1	1.65938	8.67247	12.7368	1.09335e-31	6.3925e-30	61.156
DUSP6	-1.8227	10.8798	-12.7319	1.1446e-31	6.6691e-30	61.1106
NRBF2	-1.04291	9.27457	-12.7294	1.17107e-31	6.79982e-30	61.0879
FAM180A	-4.22244	3.89274	-12.7242	1.22855e-31	7.1092e-30	61.0404
E2F2	2.72851	5.36467	12.7122	1.37356e-31	7.92118e-30	60.9299
PHLDA1	-2.58374	10.5661	-12.7044	1.47632e-31	8.48484e-30	60.8584
FAM72B	2.46062	5.91795	12.7039	1.48284e-31	8.49343e-30	60.854
CHAF1A	1.48361	8.54524	12.6515	2.4082e-31	1.37008e-29	60.3736
USP21	1.10774	8.21077	12.6492	2.46002e-31	1.39487e-29	60.3525
KIAA0415	1.06514	9.6242	12.6364	2.76777e-31	1.56411e-29	60.2357
EGR1	-2.99615	11.0089	-12.6253	3.06755e-31	1.72775e-29	60.1338
PSMC3IP	2.82339	5.40051	12.6225	3.146e-31	1.76605e-29	60.1088
MSH5	2.02797	7.6076	12.6161	3.3401e-31	1.8688e-29	60.0495
CDKN2C	2.10387	8.32688	12.6098	3.53946e-31	1.9738e-29	59.992
ERLIN1	-1.38529	10.7855	-12.6089	3.56663e-31	1.98241e-29	59.9845
RNASEH2A	1.75213	8.67437	12.6053	3.68771e-31	2.04299e-29	59.9514
GSTZ1	-2.37453	9.78521	-12.5963	4.00737e-31	2.21283e-29	59.869
CCL14	-2.98107	8.81362	-12.5784	4.72446e-31	2.6003e-29	59.7059
PMS2L3	1.48651	5.10622	12.5742	4.91274e-31	2.69515e-29	59.6672
EHD3	-2.36203	6.79507	-12.5717	5.02684e-31	2.74882e-29	59.6445
TACC3	2.15526	8.86662	12.5676	5.21987e-31	2.84517e-29	59.6071
MRO	-2.84368	5.42137	-12.565	5.34864e-31	2.90598e-29	59.583
NAAA	-1.92176	8.843	-12.5596	5.62026e-31	3.04376e-29	59.5339
NFKBIL2	2.03026	7.89179	12.557	5.75894e-31	3.10891e-29	59.5098
PEA15	1.14877	11.4642	12.5277	7.53532e-31	4.05492e-29	59.2434
CHTF18	1.8228	7.59839	12.5265	7.62323e-31	4.0892e-29	59.2319
MT2A	-3.80275	12.6816	-12.5228	7.88446e-31	4.21594e-29	59.1985
SFRP5	-6.10566	3.78685	-12.5208	8.02914e-31	4.27976e-29	59.1805
STMN1	1.937	10.4904	12.508	9.03298e-31	4.78465e-29	59.0638
KIAA0101	2.55727	6.98567	12.5075	9.07494e-31	4.79185e-29	59.0592
NDRG2	-1.74088	12.1532	-12.5	9.72931e-31	5.12138e-29	58.9902
MT1G	-6.50087	8.98709	-12.4978	9.92001e-31	5.20554e-29	58.971
CYP1A2	-7.757	7.24536	-12.4887	1.07921e-30	5.64564e-29	58.8875
FOXO1	-1.81358	9.44285	-12.4847	1.11925e-30	5.83703e-29	58.8514
CDH24	2.163	5.68836	12.4812	1.15591e-30	6.00966e-29	58.8195
KIAA1841	1.63247	6.26372	12.475	1.22315e-30	6.33973e-29	58.7635
GINS1	2.57065	7.04713	12.4743	1.23092e-30	6.3605e-29	58.7572
PIGC	1.04934	9.61913	12.4717	1.261e-30	6.49608e-29	58.7333
FXN	-1.34493	8.58842	-12.4676	1.30937e-30	6.70973e-29	58.696
PPM1F	1.08941	9.49285	12.4675	1.31042e-30	6.70973e-29	58.6952
ZNF775	1.46124	5.91868	12.4614	1.38663e-30	7.07852e-29	58.6392
C21orf91	-1.72899	7.34706	-12.448	1.56798e-30	7.98019e-29	58.5175
MLF1IP	2.17211	7.73746	12.4318	1.8183e-30	9.22637e-29	58.3707
OTUB2	1.60943	6.23932	12.421	2.00829e-30	1.01599e-28	58.2723
RFC4	1.61757	8.28565	12.4202	2.02201e-30	1.01988e-28	58.2655
LOC146880	1.23267	7.55944	12.416	2.10293e-30	1.05754e-28	58.2267
IQCC	1.47151	5.55859	12.4121	2.17775e-30	1.09191e-28	58.192
MDK	3.39011	10.868	12.3969	2.50404e-30	1.2518e-28	58.0537
FAM83D	2.35093	7.77541	12.3886	2.70223e-30	1.34689e-28	57.9783
C17orf82	2.2908	3.39754	12.3786	2.96059e-30	1.47133e-28	57.8878
FEN1	1.5339	9.39471	12.3758	3.03698e-30	1.50486e-28	57.8626
DDX12	1.82333	5.82037	12.3734	3.10604e-30	1.53458e-28	57.8403
TMEM27	-3.76622	6.06619	-12.348	3.91475e-30	1.9285e-28	57.6111
SIGLEC11	-2.59758	3.87768	-12.3147	5.31002e-30	2.60068e-28	57.3091
CNDP1	-6.0018	5.12258	-12.2471	9.82968e-30	4.78651e-28	56.6991
CD4	-2.16378	10.156	-12.238	1.06784e-29	5.18488e-28	56.6171
ZGPAT	-1.76364	10.7501	-12.233	1.1177e-29	5.41141e-28	56.5719
AIM1L	3.20135	4.8416	12.2252	1.19998e-29	5.79318e-28	56.5016
AGL	-1.69494	9.76675	-12.223	1.22473e-29	5.89579e-28	56.4813
FANCD2	2.42173	6.79308	12.2214	1.24185e-29	5.96125e-28	56.4676
PLSCR4	-2.17468	8.72887	-12.2183	1.2774e-29	6.11451e-28	56.4396
SLC39A14	-1.82199	12.9801	-12.2153	1.31343e-29	6.26921e-28	56.4121
CEP55	2.81174	5.66758	12.2137	1.33275e-29	6.34353e-28	56.3976
C1orf35	1.30832	8.58979	12.2094	1.38551e-29	6.5761e-28	56.3592
MXD3	1.53178	8.27878	12.2061	1.42779e-29	6.74704e-28	56.3294
SPRY2	-1.57792	8.25959	-12.2059	1.42951e-29	6.74704e-28	56.3282
TRIM45	2.14824	6.09587	12.1973	1.54622e-29	7.27757e-28	56.2505
C22orf29	1.11848	8.48897	12.1961	1.56389e-29	7.34028e-28	56.2392
MESP2	2.83048	4.07515	12.1956	1.57106e-29	7.3535e-28	56.2347
TK1	2.21383	9.22433	12.188	1.68252e-29	7.83184e-28	56.1668
SEMA5B	2.17514	6.16099	12.188	1.68252e-29	7.83184e-28	56.1668
KIAA0907	1.30901	9.22987	12.1872	1.69503e-29	7.86837e-28	56.1595
DHX34	1.15386	9.07208	12.1849	1.73037e-29	8.01042e-28	56.139
CAD	1.33085	9.49364	12.1843	1.74071e-29	8.0363e-28	56.1331
IL1RAP	-2.2471	9.48551	-12.1635	2.10213e-29	9.6784e-28	55.9463
MAD2L1	2.12953	7.05023	12.16	2.1704e-29	9.96555e-28	55.9146
LOC222699	2.38616	5.65684	12.1554	2.2632e-29	1.03635e-27	55.8732
SLITRK3	-4.84467	2.73477	-12.1545	2.2806e-29	1.0415e-27	55.8656
MCM6	1.70759	9.33602	12.1448	2.48972e-29	1.13393e-27	55.7787
FPR2	-2.70804	2.20677	-12.1354	2.71152e-29	1.23163e-27	55.6942
MYD88	-1.06531	10.3634	-12.1316	2.80777e-29	1.27193e-27	55.6596
RAD54B	1.72315	5.96293	12.1308	2.82648e-29	1.27698e-27	55.653
PROK2	-1.71425	0.895286	-12.1162	3.22906e-29	1.45497e-27	55.5212
IGFALS	-4.81379	7.91939	-12.114	3.2933e-29	1.47997e-27	55.5016
BRP44L	-1.74288	10.7864	-12.1071	3.50349e-29	1.57025e-27	55.4404
ESR1	-4.03873	6.58338	-12.0871	4.2013e-29	1.87614e-27	55.2605
PPBP	-2.37233	1.21446	-12.0869	4.20819e-29	1.87614e-27	55.2589
NAT9	1.20519	9.26809	12.086	4.24266e-29	1.88653e-27	55.2508
EFNB3	-2.77196	3.6873	-12.0808	4.44669e-29	1.97207e-27	55.2043
ECT2	2.36984	7.71989	12.0714	4.84215e-29	2.14183e-27	55.1199
CBFA2T2	1.23511	8.73395	12.0677	5.00758e-29	2.20922e-27	55.0866
DSCAM	-1.72946	0.93634	-12.0541	5.66159e-29	2.48895e-27	54.9651
C1R	-2.11176	14.6227	-12.05	5.87659e-29	2.56761e-27	54.9281
KIF15	3.30728	5.174	12.0499	5.88072e-29	2.56761e-27	54.9274
ALDH2	-1.9735	14.4783	-12.0455	6.11859e-29	2.66458e-27	54.8882
WDR62	2.50149	6.53556	12.0426	6.27966e-29	2.72421e-27	54.8624
TPPP2	-3.15982	3.21921	-12.0425	6.28776e-29	2.72421e-27	54.8612
CCT3	1.09939	13.0613	12.0396	6.45405e-29	2.78911e-27	54.8353
PPAP2B	-1.82754	11.258	-12.0005	9.18623e-29	3.95969e-27	54.4857
NUSAP1	2.15138	8.61426	11.9929	9.84012e-29	4.23075e-27	54.4177
FANCG	1.49515	7.63892	11.9814	1.0912e-28	4.6797e-27	54.3153
SGOL1	2.81354	4.80817	11.9755	1.15024e-28	4.92041e-27	54.2631
MSH2	1.32387	8.56612	11.9707	1.20123e-28	5.12556e-27	54.2201
KAZ	-2.46374	5.75661	-11.9556	1.37602e-28	5.84184e-27	54.0856
CAP2	2.10307	8.99485	11.9397	1.58837e-28	6.7265e-27	53.9435
TRPC6	2.0466	3.78071	11.9348	1.66025e-28	7.01333e-27	53.8997
LILRA5	-2.53693	4.4718	-11.9341	1.66944e-28	7.03453e-27	53.8942
GBA	1.26453	11.3374	11.9258	1.80001e-28	7.5471e-27	53.8196
KLHL15	-1.40614	8.31463	-11.9208	1.88279e-28	7.87464e-27	53.7751
PPOX	1.06186	8.68891	11.9039	2.19161e-28	9.1211e-27	53.6247
ACAD11	-1.82421	10.5241	-11.9027	2.21483e-28	9.19506e-27	53.6143
POLA2	1.36706	8.12049	11.8943	2.3892e-28	9.89468e-27	53.5392
TRIM11	1.11463	8.97214	11.8897	2.48993e-28	1.02615e-26	53.4984
VPS72	1.03291	9.91619	11.8872	2.54543e-28	1.04495e-26	53.4765
CENPK	2.74236	4.98583	11.8871	2.54791e-28	1.04495e-26	53.4756
DEFA1B	-2.70718	1.29701	-11.88	2.71547e-28	1.10829e-26	53.4125
N4BP2L1	-1.68496	9.05533	-11.8797	2.72309e-28	1.10872e-26	53.4097
ABCC5	1.26083	8.49598	11.8732	2.88696e-28	1.16953e-26	53.3519
GHR	-3.03114	10.0017	-11.8729	2.89319e-28	1.16953e-26	53.3497
ZNF219	1.29974	9.34009	11.865	3.10592e-28	1.24954e-26	53.2795
KIFC2	1.91794	8.65622	11.8618	3.19672e-28	1.28301e-26	53.2509
FAM83F	-3.95894	2.52161	-11.86	3.24957e-28	1.30114e-26	53.2347
ACAA2	-1.86798	12.9015	-11.855	3.39695e-28	1.35693e-26	53.1908
FAM163B	-2.87136	1.68446	-11.853	3.45896e-28	1.37845e-26	53.1729
INMT	-3.42065	7.19269	-11.8479	3.61951e-28	1.43903e-26	53.1279
SMPD3	-2.32697	5.27406	-11.8354	4.04915e-28	1.60231e-26	53.0169
FITM1	-2.71101	5.27233	-11.8288	4.29825e-28	1.6969e-26	52.9578
GJC1	2.11948	6.28413	11.8242	4.47828e-28	1.76386e-26	52.9171
ZADH2	-1.14084	9.24437	-11.7972	5.70012e-28	2.23468e-26	52.6783
PTGS2	-2.9958	3.99274	-11.7939	5.87238e-28	2.29689e-26	52.6488
TIGD5	1.46537	7.70301	11.7722	7.12692e-28	2.78114e-26	52.4571
SPRYD4	-1.51278	10.3697	-11.7718	7.15176e-28	2.78441e-26	52.4537
PLK4	2.19321	5.42663	11.7684	7.37526e-28	2.86482e-26	52.4232
GABRP	-3.86606	2.81844	-11.7631	7.73511e-28	2.99771e-26	52.376
CDKN2BAS	2.6719	3.00482	11.7603	7.93133e-28	3.05972e-26	52.3512
RAD51	2.39498	5.6432	11.7534	8.43024e-28	3.2374e-26	52.2908
STC2	2.78552	7.0879	11.7527	8.4875e-28	3.252e-26	52.2841
E2F7	2.83962	4.41421	11.7468	8.94446e-28	3.41933e-26	52.2322
MT1X	-4.28975	10.6047	-11.7465	8.96889e-28	3.42093e-26	52.2295
C8orf77	1.89433	2.88728	11.7434	9.21875e-28	3.50832e-26	52.2023
CBFA2T3	-2.40369	5.9275	-11.7378	9.68716e-28	3.67748e-26	52.1532
CUL7	1.16194	9.80125	11.7376	9.70679e-28	3.67748e-26	52.1512
OLFML2A	2.25069	7.55131	11.7279	1.05813e-27	3.99982e-26	52.0658
KCTD7	1.36918	7.22501	11.7208	1.12779e-27	4.25362e-26	52.0027
VMO1	-1.83983	5.72024	-11.7201	1.13496e-27	4.27113e-26	51.9964
MTBP	2.10378	5.20204	11.7085	1.25828e-27	4.72468e-26	51.8943
KIF11	2.13049	7.13721	11.6888	1.49954e-27	5.61812e-26	51.7207
RFX5	1.24419	9.69711	11.6735	1.71833e-27	6.42359e-26	51.5858
ZNF341	1.16376	6.99626	11.6699	1.77375e-27	6.60156e-26	51.5544
SLC38A2	-1.68281	12.3621	-11.6691	1.78728e-27	6.63729e-26	51.5469
FREM2	-5.17693	3.64105	-11.6674	1.81467e-27	6.72422e-26	51.5318
SIGLEC7	-2.30452	5.18638	-11.6428	2.25797e-27	8.34855e-26	51.3155
PANK1	-1.74838	10.1153	-11.6403	2.30936e-27	8.51994e-26	51.2932
HAUS5	1.04178	8.31715	11.6328	2.4679e-27	9.085e-26	51.2274
RANBP3L	-3.81072	3.47826	-11.6299	2.53237e-27	9.30207e-26	51.2019
MT1E	-4.87252	9.94668	-11.6192	2.78318e-27	1.02012e-25	51.1084
CD302	-1.73224	11.7329	-11.6166	2.8496e-27	1.0422e-25	51.0851
SCNM1	1.28835	9.13631	11.615	2.89078e-27	1.05498e-25	51.0709
IL1RL1	-3.35516	2.79489	-11.6116	2.97787e-27	1.08442e-25	51.0415
TMEM201	1.28614	7.87179	11.5974	3.37955e-27	1.22805e-25	50.9162
PIGU	1.09621	9.37981	11.5881	3.66861e-27	1.33023e-25	50.835
DDX39	1.40809	10.1128	11.5864	3.72589e-27	1.3481e-25	50.8197
KBTBD11	-3.60552	6.2657	-11.5807	3.91883e-27	1.41488e-25	50.7697
ACAA1	-1.7232	12.6903	-11.5771	4.04299e-27	1.4566e-25	50.7388
KNTC1	2.14697	7.53686	11.5688	4.35415e-27	1.56204e-25	50.6654
P2RY12	-2.41523	2.15705	-11.5674	4.40645e-27	1.57745e-25	50.6536
HELLS	2.55688	5.49601	11.5651	4.49877e-27	1.6071e-25	50.6331
BCKDHB	-1.75959	9.35145	-11.5634	4.56772e-27	1.62828e-25	50.618
LHX2	-2.75926	3.69266	-11.5602	4.6958e-27	1.67042e-25	50.5906
CYR61	-2.23236	10.1357	-11.5547	4.93259e-27	1.75097e-25	50.5419
GSG2	2.26814	3.90058	11.5536	4.98141e-27	1.76459e-25	50.5322
IVD	-1.3793	12.0204	-11.551	5.09534e-27	1.80117e-25	50.5098
EFNA4	1.49377	7.79781	11.5477	5.24907e-27	1.85164e-25	50.4804
MAP2K3	-1.18791	10.6372	-11.5246	6.43751e-27	2.25674e-25	50.2784
DNAJC25	-1.37568	9.04676	-11.5027	7.81301e-27	2.73326e-25	50.0867
AGBL4	-2.48099	1.54166	-11.4988	8.08501e-27	2.82257e-25	50.0528
DSN1	1.23239	8.62541	11.4938	8.45119e-27	2.9404e-25	50.009
NSMCE2	1.37451	8.69739	11.4937	8.45734e-27	2.9404e-25	50.0083
MLYCD	-1.53028	9.41378	-11.489	8.81166e-27	3.0573e-25	49.9676
TCOF1	1.09542	9.82753	11.4877	8.91493e-27	3.08679e-25	49.9561
C19orf40	1.51463	4.66407	11.4857	9.07404e-27	3.13546e-25	49.9386
CCNE1	2.97092	5.78141	11.4845	9.16834e-27	3.16158e-25	49.9284
DLGAP2	-2.44202	1.39136	-11.4777	9.73484e-27	3.3501e-25	49.869
BAI3	-2.41924	1.73746	-11.4694	1.04819e-26	3.59985e-25	49.7958
EPHA2	-2.08197	9.11706	-11.4675	1.06543e-26	3.65164e-25	49.7797
CCHCR1	1.3231	9.3423	11.4632	1.10637e-26	3.78427e-25	49.7424
NAT2	-4.71926	6.2755	-11.4607	1.13093e-26	3.86045e-25	49.7206
TAPT1	-1.10454	9.78768	-11.4557	1.1821e-26	4.027e-25	49.6768
SLC35D1	-1.4906	10.8727	-11.4549	1.19019e-26	4.04641e-25	49.6701
SF3B4	1.04582	10.887	11.4529	1.21166e-26	4.11114e-25	49.6524
ZNF330	-1.04746	9.15006	-11.4505	1.23804e-26	4.19221e-25	49.6311
LOC100133669	-2.79242	2.00124	-11.4391	1.36877e-26	4.62563e-25	49.5317
MAST2	1.10478	9.41075	11.4246	1.55402e-26	5.24117e-25	49.4061
RAD51AP1	2.31023	5.98191	11.4239	1.56423e-26	5.26512e-25	49.3996
WDR76	2.19977	6.46157	11.4233	1.57248e-26	5.28234e-25	49.3944
FAHD2A	-1.37114	9.99896	-11.4221	1.58872e-26	5.32631e-25	49.3842
SPSB2	1.44763	7.57724	11.4218	1.59284e-26	5.32956e-25	49.3817
RNF152	-1.94093	6.28118	-11.4186	1.63832e-26	5.4709e-25	49.3538
CD5L	-5.07917	6.53964	-11.4075	1.80689e-26	6.02189e-25	49.2569
TIGD1	1.61657	6.1601	11.4068	1.81818e-26	6.0476e-25	49.2507
SOCS2	-2.56258	8.37863	-11.4058	1.8336e-26	6.08691e-25	49.2424
RUSC1	1.32299	8.95633	11.4014	1.90616e-26	6.30303e-25	49.2039
ST6GAL2	-3.58722	3.68434	-11.398	1.9637e-26	6.48059e-25	49.1745
MMP11	3.25202	7.94544	11.3962	1.99585e-26	6.57387e-25	49.1584
CCDC93	1.05999	8.85753	11.3915	2.0798e-26	6.82378e-25	49.1177
SRPX	-3.53541	5.4088	-11.3904	2.09966e-26	6.87557e-25	49.1083
MMAA	-1.31771	8.85573	-11.3898	2.11098e-26	6.89928e-25	49.1029
DBF4B	1.56627	6.30263	11.3858	2.1871e-26	7.13424e-25	49.0679
DNAH14	1.40025	6.51434	11.3801	2.29854e-26	7.48333e-25	49.0187
LILRA2	-2.18541	4.33452	-11.3689	2.53593e-26	8.24032e-25	48.9214
CDC7	2.01508	6.18735	11.3684	2.54776e-26	8.26285e-25	48.9168
ID2	-1.57914	11.9475	-11.3665	2.59167e-26	8.37312e-25	48.8999
MSTO2P	1.87425	6.29925	11.3532	2.91043e-26	9.38501e-25	48.7851
LOXL2	1.66515	8.25193	11.3464	3.09136e-26	9.94948e-25	48.7254
CENPI	2.77893	3.5964	11.3357	3.39291e-26	1.08786e-24	48.6333
TBCE	1.08124	9.4684	11.326	3.69351e-26	1.18199e-24	48.5493
NECAB3	1.33008	9.82607	11.3046	4.45726e-26	1.41835e-24	48.3633
TTC36	-5.42978	6.34782	-11.3018	4.56609e-26	1.45025e-24	48.3394
PIAS3	1.09514	8.41697	11.2875	5.17393e-26	1.64022e-24	48.2158
ZBTB40	1.08121	8.49274	11.2846	5.30765e-26	1.67946e-24	48.1905
FAM5B	-1.92783	1.25276	-11.2588	6.64993e-26	2.09634e-24	47.9674
EGR2	-2.85381	5.72086	-11.2585	6.66623e-26	2.09757e-24	47.965
MAPT	2.59189	6.55268	11.254	6.93642e-26	2.17046e-24	47.9257
SLC38A6	1.28336	7.472	11.2523	7.0391e-26	2.19852e-24	47.9111
LRRC4	-1.90031	4.05039	-11.2464	7.40983e-26	2.30578e-24	47.8603
TCTEX1D1	-2.99381	3.68173	-11.2374	8.01768e-26	2.49034e-24	47.7823
CBX8	1.27125	7.78945	11.2367	8.06433e-26	2.50024e-24	47.7766
CDH19	-3.48668	2.72677	-11.2308	8.49372e-26	2.62854e-24	47.7252
ARHGAP33	1.65761	6.71334	11.2206	9.28248e-26	2.86739e-24	47.6374
FAM13A	-2.53453	8.68007	-11.2073	1.04216e-25	3.21338e-24	47.5228
STX1A	1.54744	5.28003	11.2053	1.06048e-25	3.26392e-24	47.5056
SERF1A	1.01799	8.32322	11.1999	1.11178e-25	3.4156e-24	47.4588
WDR66	-2.27135	3.15367	-11.1958	1.15164e-25	3.53163e-24	47.424
SFTA1P	2.08975	1.84273	11.1934	1.17602e-25	3.59985e-24	47.4033
FAM99B	-3.57272	2.87118	-11.1916	1.19494e-25	3.65117e-24	47.3875
GNA14	-2.35744	5.25701	-11.1763	1.36576e-25	4.15807e-24	47.2553
UBE2S	1.76717	8.28565	11.1739	1.39451e-25	4.23797e-24	47.2347
KLF11	-1.21539	9.98413	-11.1675	1.47357e-25	4.47019e-24	47.1801
RXFP1	-1.85442	1.58521	-11.1614	1.55432e-25	4.70669e-24	47.1273
LOC388152	1.91316	6.86825	11.1608	1.5622e-25	4.71848e-24	47.1223
GBAP1	1.50502	9.93525	11.1565	1.62193e-25	4.88515e-24	47.0852
LAMA4	1.57171	9.00269	11.1552	1.64087e-25	4.9334e-24	47.0737
ZFP36L1	-1.1332	12.4254	-11.1431	1.82124e-25	5.4563e-24	46.9705
MCM3	1.40763	10.5633	11.1421	1.83737e-25	5.49489e-24	46.9618
SCARA5	-3.80082	2.89487	-11.1385	1.89606e-25	5.66036e-24	46.9307
PDE7B	-2.09591	5.85662	-11.1345	1.96281e-25	5.8493e-24	46.8964
LPA	-3.87747	8.13865	-11.1331	1.98776e-25	5.91323e-24	46.8839
FCGR2B	-3.62027	6.03735	-11.1273	2.08935e-25	6.19957e-24	46.8346
POLD1	1.2675	9.04079	11.1272	2.09135e-25	6.19957e-24	46.8337
PRIMA1	-2.80954	1.44457	-11.126	2.11373e-25	6.25494e-24	46.8231
MYOM2	-2.98359	4.40532	-11.1215	2.19826e-25	6.49372e-24	46.7844
RNF125	-2.30372	7.79502	-11.1041	2.55522e-25	7.53499e-24	46.6355
ZNF767	1.20283	6.73844	11.1019	2.60402e-25	7.66552e-24	46.6168
RDBP	1.26769	10.6143	11.0953	2.75759e-25	8.10348e-24	46.5601
GNE	-1.78999	10.8434	-11.084	3.04271e-25	8.91033e-24	46.4627
PRAM1	-2.24836	4.05675	-11.0785	3.18915e-25	9.30693e-24	46.4162
IQCE	1.24099	8.35566	11.0735	3.33258e-25	9.70872e-24	46.3727
WDHD1	2.05606	5.8287	11.0716	3.38544e-25	9.83017e-24	46.3571
ASPA	-2.73247	4.53021	-11.0716	3.3859e-25	9.83017e-24	46.357
CXCR2	-2.37754	2.68924	-11.0666	3.53748e-25	1.02351e-23	46.3137
CIDEB	-2.14708	11.437	-11.0604	3.73146e-25	1.07629e-23	46.2609
ZNF251	1.17234	8.12281	11.0604	3.73266e-25	1.07629e-23	46.2605
LOC440944	1.21918	7.27072	11.0596	3.75774e-25	1.08168e-23	46.2539
PLGLA	-3.15294	3.28865	-11.0432	4.33086e-25	1.24453e-23	46.1135
SCRIB	1.26802	11.0148	11.0401	4.44732e-25	1.27583e-23	46.0872
LILRB5	-2.24386	6.65137	-11.0385	4.51045e-25	1.29175e-23	46.0733
PRKAR2B	-2.72671	4.62428	-11.0338	4.69689e-25	1.34286e-23	46.0332
MCL1	-1.05423	13.1087	-11.033	4.72786e-25	1.34944e-23	46.0267
ACADSB	-2.0623	12.3876	-11.0277	4.95093e-25	1.41072e-23	45.9811
EMR1	-2.62438	3.31368	-11.0147	5.53891e-25	1.57296e-23	45.8701
NCRNA00107	1.73357	2.90768	11.0017	6.19402e-25	1.75605e-23	45.7595
PADI4	-1.68238	1.13957	-10.9954	6.5416e-25	1.85148e-23	45.7055
NOL12	1.02006	8.19746	10.99	6.85613e-25	1.93726e-23	45.659
TSLP	-3.52863	4.78375	-10.9893	6.89375e-25	1.94464e-23	45.6536
PKN3	1.66835	7.62896	10.9865	7.06301e-25	1.98906e-23	45.6296
ZNF696	1.19489	8.03395	10.9728	7.95109e-25	2.23172e-23	45.5125
RDM1	2.79181	3.17969	10.941	1.04552e-24	2.92002e-23	45.2416
IL3RA	1.60305	6.72434	10.9384	1.06843e-24	2.97306e-23	45.2202
TRAF2	1.11924	9.1978	10.9383	1.06965e-24	2.97306e-23	45.2191
GADD45B	-2.15458	11.3868	-10.9383	1.06979e-24	2.97306e-23	45.2189
ACBD6	1.03806	8.98339	10.936	1.09124e-24	3.02771e-23	45.1993
FAM72A	2.51879	3.23684	10.928	1.16909e-24	3.23839e-23	45.1311
MTUS2	-3.22148	2.34223	-10.9259	1.1897e-24	3.29009e-23	45.1138
MYO19	1.18873	9.3129	10.9135	1.32406e-24	3.64969e-23	45.008
MS4A6A	-2.08922	8.75528	-10.9104	1.35937e-24	3.74093e-23	44.982
KIAA1522	1.46064	10.6774	10.9085	1.38234e-24	3.79794e-23	44.9654
GPC3	4.94837	11.3801	10.8946	1.5577e-24	4.26588e-23	44.8473
CCDC34	1.57341	7.80277	10.8925	1.58524e-24	4.33427e-23	44.8299
CYP4V2	-1.67758	11.1353	-10.8908	1.60871e-24	4.38425e-23	44.8154
KIAA1731	1.13032	7.63664	10.8889	1.63466e-24	4.44779e-23	44.7996
FOXK1	1.2347	8.84643	10.8789	1.78219e-24	4.83364e-23	44.7141
HIST2H4A	1.86303	8.25705	10.8759	1.82804e-24	4.94452e-23	44.689
PGM1	-1.36838	12.1254	-10.8758	1.82892e-24	4.94452e-23	44.6885
CHAF1B	2.46654	6.13294	10.8726	1.88089e-24	5.06879e-23	44.6608
SOCS6	-1.0474	9.60782	-10.8681	1.9551e-24	5.26041e-23	44.6225
NSUN5P1	1.58288	6.7602	10.8673	1.96824e-24	5.28734e-23	44.6159
FAM164C	-1.38846	6.4309	-10.8659	1.99204e-24	5.34279e-23	44.604
HSF4	1.84305	7.01799	10.8651	2.00489e-24	5.36872e-23	44.5976
IRAK1	1.24976	11.4195	10.8607	2.08274e-24	5.56837e-23	44.56
MSRA	-1.54613	8.97465	-10.8603	2.08884e-24	5.57586e-23	44.5571
TRIM65	1.06467	8.42872	10.86	2.09517e-24	5.58392e-23	44.5541
C8orf33	1.17488	10.2998	10.8547	2.19277e-24	5.83483e-23	44.5091
GPRIN1	2.40013	6.02695	10.8508	2.26583e-24	6.01977e-23	44.4766
LPPR2	1.20647	9.37273	10.8505	2.27184e-24	6.02626e-23	44.474
ASS1	-2.18935	14.0829	-10.8502	2.27893e-24	6.03558e-23	44.4709
C12orf32	1.17687	8.10324	10.8484	2.31309e-24	6.11648e-23	44.4562
EBF1	1.93174	5.82113	10.8458	2.36628e-24	6.24734e-23	44.4337
XRCC2	2.40996	4.05876	10.8415	2.45397e-24	6.46876e-23	44.3977
MUT	-1.55496	11.2309	-10.8402	2.48097e-24	6.52974e-23	44.3869
RASGEF1B	-2.35012	7.88689	-10.8295	2.71967e-24	7.14685e-23	44.2961
2017-03-04	1.88478	1.97838	10.8286	2.74114e-24	7.1921e-23	44.2883
TMEM106C	1.38883	10.4499	10.8242	2.84643e-24	7.45676e-23	44.251
KPNA2	1.41789	10.3698	10.8211	2.92207e-24	7.64307e-23	44.2251
OSBPL3	1.91215	7.25974	10.8205	2.93672e-24	7.66952e-23	44.2201
DHODH	-1.96592	9.72898	-10.8203	2.94187e-24	7.67086e-23	44.2184
HMGCL	-1.47985	11.9644	-10.8201	2.94631e-24	7.67086e-23	44.2169
HBB	-2.77033	8.17476	-10.7999	3.5011e-24	9.08517e-23	44.0463
PLOD3	1.00176	11.5905	10.7998	3.50567e-24	9.08517e-23	44.045
C1orf9	1.11848	9.74129	10.7989	3.53159e-24	9.13833e-23	44.0377
C6orf145	-1.31544	11.3641	-10.7984	3.5477e-24	9.16599e-23	44.0332
FRMD4B	-1.44082	8.81207	-10.7975	3.57624e-24	9.21155e-23	44.0253
C19orf61	1.09811	8.9225	10.7944	3.66997e-24	9.43857e-23	43.9997
APOF	-4.38827	9.73782	-10.787	3.91137e-24	1.00441e-22	43.9367
ACAT1	-1.58987	12.8454	-10.7851	3.97545e-24	1.01932e-22	43.9206
FBF1	1.69357	6.01277	10.7845	3.99438e-24	1.02262e-22	43.9159
ATF3	-1.85616	9.80716	-10.7821	4.07868e-24	1.04262e-22	43.8953
FATE1	2.47792	2.5177	10.7773	4.24909e-24	1.08454e-22	43.8548
GPR146	-1.53839	8.10004	-10.7698	4.52866e-24	1.15416e-22	43.7918
C14orf53	-2.83031	1.60879	-10.764	4.75907e-24	1.20923e-22	43.7427
NGFR	-3.16016	7.33875	-10.7564	5.07557e-24	1.28578e-22	43.679
PROSC	-1.19278	10.1774	-10.7411	5.7805e-24	1.45781e-22	43.5504
ZNF74	1.02389	7.52776	10.7151	7.21461e-24	1.81137e-22	43.3312
CYB561D1	1.37649	6.92203	10.7144	7.25459e-24	1.81871e-22	43.3258
DTYMK	1.23911	9.14943	10.7101	7.52788e-24	1.88442e-22	43.2892
ACLY	1.05309	11.1447	10.7	8.20465e-24	2.04174e-22	43.2041
TLR4	-1.64787	7.76962	-10.6983	8.32258e-24	2.06804e-22	43.19
NDOR1	1.07436	9.01511	10.6915	8.82019e-24	2.18526e-22	43.1325
SHPK	-1.17317	8.95989	-10.6876	9.1136e-24	2.25465e-22	43.1002
FBXL19	1.11696	7.64566	10.6872	9.14706e-24	2.25962e-22	43.0966
CXCR1	-2.36746	2.70449	-10.6868	9.17618e-24	2.2635e-22	43.0934
FERMT2	-1.14296	10.4804	-10.681	9.64038e-24	2.37108e-22	43.0446
KCNK17	-2.75133	3.12234	-10.6717	1.04274e-23	2.56092e-22	42.967
YEATS2	1.1391	8.64001	10.6696	1.06199e-23	2.60065e-22	42.9489
KIAA0100	1.05445	11.0181	10.6692	1.06502e-23	2.60428e-22	42.9461
RFX8	1.76075	2.14256	10.668	1.0762e-23	2.62783e-22	42.9358
RNF165	-2.81217	3.72267	-10.6638	1.1152e-23	2.71131e-22	42.9006
CCDC123	1.02572	7.58103	10.6623	1.12968e-23	2.74257e-22	42.8878
BLM	2.45894	5.47115	10.6614	1.13852e-23	2.76006e-22	42.8801
ALDH6A1	-2.52465	10.6361	-10.6606	1.14644e-23	2.77489e-22	42.8733
DBT	-1.17339	9.81023	-10.6604	1.14792e-23	2.77489e-22	42.872
C6orf26	1.58481	5.72197	10.6563	1.1888e-23	2.86549e-22	42.8374
EPHB1	-2.31366	3.76748	-10.6532	1.22023e-23	2.93708e-22	42.8116
CYP2B6	-3.89637	10.4176	-10.6472	1.28393e-23	3.086e-22	42.7613
HGF	-3.33709	5.24252	-10.6421	1.3408e-23	3.2181e-22	42.7184
LY6E	-3.17963	10.9573	-10.6393	1.37261e-23	3.28979e-22	42.6952
LPL	2.25287	5.92665	10.6354	1.41859e-23	3.38559e-22	42.6627
C1orf104	1.74936	5.86686	10.635	1.42404e-23	3.39379e-22	42.6589
EGR3	-2.38833	4.60337	-10.633	1.44817e-23	3.44644e-22	42.6423
RET	-3.50079	3.62736	-10.6325	1.45346e-23	3.45018e-22	42.6387
PIF1	2.3532	5.11818	10.6325	1.45383e-23	3.45018e-22	42.6384
NR4A1	-2.30159	9.53179	-10.6257	1.54067e-23	3.65115e-22	42.581
CYP39A1	-4.25277	7.28475	-10.6143	1.69546e-23	4.00115e-22	42.4864
CPT2	-1.3607	10.9572	-10.6022	1.87833e-23	4.41085e-22	42.3851
TSEN54	1.03946	9.18819	10.6022	1.87951e-23	4.41085e-22	42.3845
MIP	-2.00393	2.25605	-10.5996	1.92116e-23	4.50233e-22	42.3628
LOC100128292	1.83651	3.58013	10.5977	1.95094e-23	4.5658e-22	42.3476
IER2	-1.30726	11.0181	-10.5912	2.06212e-23	4.81266e-22	42.2928
LOC91316	1.73232	7.68843	10.5877	2.12417e-23	4.95064e-22	42.2635
TCF15	1.90731	3.65746	10.5857	2.16008e-23	5.02738e-22	42.2469
RHOB	-1.70083	13.5597	-10.5793	2.27906e-23	5.297e-22	42.1939
IRF8	-1.89956	8.40768	-10.5748	2.36841e-23	5.48958e-22	42.1559
MEGF10	-2.29503	1.84334	-10.5664	2.54092e-23	5.85729e-22	42.0864
PDLIM5	-1.15606	11.0512	-10.5622	2.63418e-23	6.064e-22	42.0507
KLRF1	-1.86966	2.64945	-10.5595	2.69399e-23	6.19325e-22	42.0285
ANKS3	1.15986	7.91342	10.5585	2.71741e-23	6.23859e-22	42.02
CAT	-1.61809	13.1003	-10.555	2.79856e-23	6.41619e-22	41.9909
CYP2C19	-3.21171	7.06996	-10.549	2.94402e-23	6.73141e-22	41.9408
C1orf31	1.17038	9.43809	10.5346	3.32275e-23	7.56665e-22	41.8212
AHSA2	1.43186	8.32431	10.5335	3.35402e-23	7.62758e-22	41.8119
PPAPDC1A	-2.87871	2.05298	-10.5185	3.80509e-23	8.64175e-22	41.6871
ANTXR2	-1.43951	9.50615	-10.5173	3.84486e-23	8.72034e-22	41.6769
NUDT17	1.78055	4.60698	10.5144	3.93936e-23	8.92269e-22	41.6529
TFPI2	-2.86974	4.56793	-10.5136	3.9667e-23	8.97261e-22	41.646
CD200	1.94348	5.80445	10.5131	3.98098e-23	8.99286e-22	41.6425
FOXS1	2.4205	5.13587	10.5098	4.09517e-23	9.22614e-22	41.6145
LARP1B	-1.20987	9.21248	-10.5067	4.20448e-23	9.4598e-22	41.5885
MUC6	-4.95327	4.12337	-10.5006	4.42548e-23	9.9438e-22	41.5378
SERTAD1	-1.42494	8.67496	-10.4978	4.52749e-23	1.01595e-21	41.5153
GINS2	1.86362	7.24677	10.4925	4.73585e-23	1.06129e-21	41.4708
PCDH9	-2.91642	3.61289	-10.4917	4.76754e-23	1.06698e-21	41.4642
C7orf58	-2.89372	7.65729	-10.4884	4.90279e-23	1.09435e-21	41.4366
BDH2	-1.55596	9.44144	-10.4832	5.1223e-23	1.14184e-21	41.3933
MT1L	-3.55094	5.80774	-10.4795	5.2834e-23	1.1762e-21	41.3627
LOC642846	1.4359	7.12466	10.4729	5.58367e-23	1.24141e-21	41.308
KIF24	1.67222	5.4661	10.4653	5.94861e-23	1.32081e-21	41.2454
CENPP	1.57896	5.86001	10.4575	6.35206e-23	1.40854e-21	41.1806
SAC3D1	1.26442	8.42916	10.4545	6.51427e-23	1.44262e-21	41.1556
PLIN2	-1.8925	12.8305	-10.4477	6.89439e-23	1.5228e-21	41.0996
DPPA4	-2.18024	1.42724	-10.4436	7.13635e-23	1.57419e-21	41.0655
PAQR4	1.86425	8.07406	10.4424	7.21207e-23	1.58882e-21	41.0551
PXDNL	2.28208	2.7494	10.4362	7.59427e-23	1.67084e-21	41.004
CD1D	-2.40513	6.77773	-10.4348	7.68556e-23	1.68872e-21	40.9922
SLC31A1	-1.11551	11.5706	-10.432	7.86725e-23	1.7264e-21	40.9691
HBA2	-2.43762	8.68101	-10.4306	7.9592e-23	1.74213e-21	40.9576
LOC80154	1.62533	7.81018	10.4306	7.95954e-23	1.74213e-21	40.9576
FANCE	1.65397	6.12819	10.4245	8.37421e-23	1.83052e-21	40.9074
WNT2	-3.17375	2.25456	-10.407	9.69937e-23	2.11745e-21	40.7622
SNRPB	1.11837	11.7183	10.4055	9.81886e-23	2.13801e-21	40.7501
MCM7	1.3101	10.8282	10.4038	9.96011e-23	2.16319e-21	40.7359
LEPREL1	-2.10419	5.98998	-10.4032	1.00148e-22	2.17228e-21	40.7305
LOC92659	2.24231	5.09648	10.403	1.00303e-22	2.17284e-21	40.729
TCF21	-2.37969	4.85418	-10.4001	1.02734e-22	2.22266e-21	40.7053
TP73	2.83522	4.30979	10.3962	1.06123e-22	2.29304e-21	40.6733
GPAA1	1.26955	12.283	10.3882	1.13492e-22	2.44914e-21	40.6069
LIN9	1.54739	6.23555	10.3842	1.17339e-22	2.52893e-21	40.5739
ENGASE	1.03935	8.92962	10.3839	1.17629e-22	2.53194e-21	40.5715
UCK2	1.20105	8.62393	10.3782	1.23333e-22	2.65135e-21	40.5247
RCL1	-1.70144	10.0919	-10.3775	1.24116e-22	2.66141e-21	40.5184
ITGA9	-2.56727	5.82898	-10.3722	1.29709e-22	2.7743e-21	40.4749
ACSL1	-2.29657	13.4729	-10.3713	1.30666e-22	2.79123e-21	40.4676
EPS8L3	4.77529	6.34437	10.3692	1.3303e-22	2.83814e-21	40.4499
SSR2	1.10109	12.6934	10.3654	1.37308e-22	2.92572e-21	40.4186
LOC389791	1.86979	2.05662	10.3641	1.3878e-22	2.95335e-21	40.4081
MCM5	1.36209	10.2696	10.363	1.40055e-22	2.97675e-21	40.399
NHEDC2	-1.78112	9.07825	-10.3538	1.51178e-22	3.20106e-21	40.3235
ACYP1	1.3136	5.34425	10.3504	1.55575e-22	3.29006e-21	40.2952
DUSP1	-1.98959	12.2579	-10.3473	1.5967e-22	3.36822e-21	40.2695
CLDN10	-4.54011	3.20584	-10.3445	1.63372e-22	3.43773e-21	40.2468
JUN	-1.5714	11.7904	-10.3418	1.67111e-22	3.51204e-21	40.2245
FOLH1B	-4.20863	4.54834	-10.3366	1.7447e-22	3.66213e-21	40.1819
MTHFD1L	1.78249	7.67	10.3226	1.96164e-22	4.10729e-21	40.066
NCRNA00152	2.12751	7.80156	10.3187	2.02659e-22	4.23804e-21	40.0338
C14orf68	-5.23023	9.50941	-10.3127	2.12935e-22	4.44193e-21	39.985
NPEPL1	1.04006	9.38878	10.312	2.14277e-22	4.46441e-21	39.9788
CCDC25	-1.07624	9.77592	-10.309	2.19595e-22	4.56957e-21	39.9545
NUDT1	1.5615	7.43214	10.3075	2.22354e-22	4.6213e-21	39.9422
ACSM3	-2.86121	9.01045	-10.3055	2.26035e-22	4.68628e-21	39.926
NR4A3	-2.58956	5.8521	-10.292	2.52886e-22	5.23013e-21	39.815
ID1	-2.23415	8.98783	-10.2852	2.67742e-22	5.5306e-21	39.7586
HPS5	-1.51328	9.52537	-10.2702	3.03235e-22	6.24849e-21	39.6356
NFIL3	-1.42787	10.2105	-10.2651	3.16181e-22	6.50731e-21	39.5943
KLC2	1.19015	8.27785	10.2641	3.18799e-22	6.55322e-21	39.5861
HOXA13	4.12405	4.05107	10.2581	3.35133e-22	6.88062e-21	39.5367
FCAR	-1.70251	1.01884	-10.2555	3.42484e-22	7.01449e-21	39.5153
ARL16	1.15452	8.91423	10.2551	3.43583e-22	7.02847e-21	39.5121
SLC6A19	-4.18875	2.60264	-10.2523	3.51808e-22	7.18804e-21	39.4888
EPM2A	-1.12206	7.05471	-10.2512	3.54853e-22	7.24148e-21	39.4802
ZC3H3	1.08721	9.64846	10.2486	3.62543e-22	7.3895e-21	39.4591
FBP1	-2.86585	12.2013	-10.2472	3.66986e-22	7.47104e-21	39.447
HSF2BP	1.93889	3.43121	10.2416	3.84248e-22	7.80366e-21	39.4016
CNIH4	1.02544	9.76371	10.2384	3.94617e-22	8.00462e-21	39.3753
ZNF295	-1.28747	8.3838	-10.232	4.16039e-22	8.42902e-21	39.3231
PABPC1L	1.84014	8.26396	10.2276	4.31443e-22	8.73065e-21	39.2871
BMPR1B	-2.72138	2.36174	-10.2256	4.38802e-22	8.86894e-21	39.2704
CBR4	-1.34244	9.48778	-10.2149	4.7936e-22	9.66557e-21	39.1831
MASP1	-2.10592	10.8641	-10.2076	5.09244e-22	1.02315e-20	39.1233
PBLD	-2.21162	10.9214	-10.2062	5.14944e-22	1.03337e-20	39.1123
STEAP3	-2.21649	11.2485	-10.2	5.42396e-22	1.08717e-20	39.061
LOC541471	1.88433	7.67481	10.1996	5.44121e-22	1.08934e-20	39.0578
LIG1	1.12409	9.3777	10.1983	5.49771e-22	1.09935e-20	39.0476
DPF3	-2.43468	4.24635	-10.1908	5.85188e-22	1.16879e-20	38.9859
DLC1	-1.39303	9.68166	-10.1897	5.90394e-22	1.17779e-20	38.9772
TUBG1	1.03072	9.92154	10.1779	6.51052e-22	1.29421e-20	38.8806
CYP2C8	-4.14074	11.9001	-10.1724	6.81325e-22	1.35122e-20	38.8356
CTBS	-1.11359	9.29144	-10.1717	6.84831e-22	1.35657e-20	38.8306
CDCA4	1.29091	7.23658	10.1576	7.69192e-22	1.52012e-20	38.7158
ZKSCAN3	1.34866	6.28375	10.1534	7.9672e-22	1.57085e-20	38.681
WASH3P	1.00056	8.65851	10.1524	8.03201e-22	1.58178e-20	38.673
NCAM1	-3.07283	4.44866	-10.1487	8.28243e-22	1.6273e-20	38.6427
PNRC1	-1.18737	11.2978	-10.1402	8.88084e-22	1.74285e-20	38.5738
C17orf86	1.14387	6.47851	10.1355	9.23068e-22	1.80731e-20	38.5356
NCAPD2	1.40171	9.20597	10.1336	9.37847e-22	1.83412e-20	38.5199
CBX2	2.23557	6.1318	10.1301	9.65254e-22	1.88554e-20	38.4915
ITGA6	1.36153	10.4106	10.125	1.00619e-21	1.96322e-20	38.4504
CD244	-2.08193	4.25728	-10.118	1.06625e-21	2.07802e-20	38.3931
GPR19	1.94777	3.05148	10.1117	1.12254e-21	2.18521e-20	38.3423
TCF3	1.02319	9.60429	10.1069	1.16842e-21	2.27189e-20	38.3027
EPHX2	-1.95187	11.2833	-10.1055	1.182e-21	2.29428e-20	38.2913
CCDC77	1.02434	6.85571	10.1045	1.19128e-21	2.30838e-20	38.2836
MTHFD2L	-1.2566	7.51415	-10.089	1.35308e-21	2.60733e-20	38.1578
CFTR	-4.80499	3.63568	-10.0832	1.41911e-21	2.73106e-20	38.1107
ENO3	-2.73954	8.47139	-10.0793	1.46484e-21	2.81267e-20	38.0794
SLC7A2	-2.35593	11.787	-10.0784	1.47574e-21	2.83036e-20	38.072
SNRPE	1.05848	10.1743	10.0753	1.5142e-21	2.90084e-20	38.0466
ECHS1	-1.33214	13.7436	-10.0715	1.56188e-21	2.9888e-20	38.016
GRAMD1C	-2.15442	7.6357	-10.063	1.67469e-21	3.19742e-20	37.9471
NOTCH3	1.94071	9.62064	10.0592	1.72761e-21	3.29474e-20	37.9164
SYNE1	-1.49501	9.05958	-10.0586	1.73603e-21	3.30707e-20	37.9116
MAST3	1.0255	9.52139	10.0505	1.85639e-21	3.53236e-20	37.8453
KLF10	-1.54278	10.263	-10.0486	1.88455e-21	3.58192e-20	37.8305
GOLGA8B	1.77492	8.74962	10.0433	1.96908e-21	3.73837e-20	37.7871
ARHGEF11	1.11028	10.2048	10.0386	2.04653e-21	3.87236e-20	37.749
GCH1	-1.88625	9.7711	-10.0378	2.06015e-21	3.89377e-20	37.7425
NXPH4	3.43904	4.79505	10.0308	2.18079e-21	4.11718e-20	37.6862
COL9A1	2.23506	2.42847	10.029	2.21317e-21	4.17364e-20	37.6717
GINS3	1.33842	6.43619	10.0287	2.21789e-21	4.17789e-20	37.6696
SCP2	-1.66632	13.2242	-10.0265	2.25863e-21	4.24991e-20	37.6516
STARD5	-1.79432	7.84664	-10.0201	2.38099e-21	4.47001e-20	37.5995
BEND4	-1.932	1.34858	-10.0199	2.38355e-21	4.47001e-20	37.5984
NPY5R	-2.20155	1.73582	-10.008	2.62811e-21	4.9123e-20	37.5019
IGF1	-3.05001	8.68874	-10.0021	2.75759e-21	5.14861e-20	37.4544
KIAA1524	2.23513	5.46818	10.0016	2.76912e-21	5.16443e-20	37.4503
EDNRB	-1.74424	8.99997	-9.99727	2.86868e-21	5.34422e-20	37.4154
PSRC1	1.86506	6.43765	9.99574	2.90469e-21	5.40535e-20	37.4031
JUNB	-1.66031	11.2175	-9.99316	2.96654e-21	5.5083e-20	37.3823
DLG5	1.53081	9.04194	9.99142	3.00913e-21	5.57513e-20	37.3682
GPR83	-1.67749	1.75715	-9.99011	3.04152e-21	5.62897e-20	37.3576
BCAT2	1.62115	9.1342	9.9845	3.18396e-21	5.87972e-20	37.3124
FAM134B	-3.78634	7.39533	-9.97038	3.57272e-21	6.58324e-20	37.1986
DEPDC1B	2.78732	5.94251	9.96711	3.66931e-21	6.75386e-20	37.1723
ZFPM2	-2.1213	4.80418	-9.96564	3.71335e-21	6.82748e-20	37.1605
DCN	-4.09816	9.51171	-9.95348	4.10044e-21	7.51467e-20	37.0625
LILRA3	-2.48148	1.9022	-9.95287	4.1206e-21	7.54342e-20	37.0577
OLFML3	-2.36449	7.48107	-9.9483	4.27712e-21	7.82148e-20	37.0209
PPP1R3B	-1.88643	10.8813	-9.94461	4.40742e-21	8.04234e-20	36.9912
HOXD9	3.23999	3.98708	9.93954	4.5934e-21	8.37267e-20	36.9504
HS3ST3A1	-2.15945	4.72132	-9.92922	4.99561e-21	9.0862e-20	36.8675
SNHG12	1.42436	6.84851	9.92872	5.01586e-21	9.11323e-20	36.8635
COL4A1	1.68147	11.9801	9.92636	5.113e-21	9.27974e-20	36.8446
DPT	-4.12802	5.38448	-9.92369	5.22525e-21	9.47329e-20	36.8231
MEP1B	-2.91469	1.95087	-9.92117	5.33346e-21	9.65911e-20	36.8029
HOXD8	2.4158	3.6028	9.92046	5.36467e-21	9.70523e-20	36.7971
FAM82A1	-1.34142	7.85837	-9.91975	5.3957e-21	9.75092e-20	36.7914
CKS1B	1.16527	9.75185	9.91708	5.51401e-21	9.95408e-20	36.77
CMTM6	-1.08263	11.1302	-9.91485	5.61471e-21	1.0125e-19	36.7521
GNAO1	-3.56492	6.57552	-9.91239	5.72827e-21	1.03078e-19	36.7323
C5orf54	1.23827	6.09584	9.91009	5.83646e-21	1.04914e-19	36.7139
RBM3	1.03056	11.4087	9.90846	5.91401e-21	1.06194e-19	36.7008
LDLR	-1.42699	11.2214	-9.90548	6.05902e-21	1.08683e-19	36.6769
MYO1B	-1.3256	12.5322	-9.90181	6.2422e-21	1.11731e-19	36.6475
SOX10	-1.76888	0.966026	-9.89487	6.60435e-21	1.17964e-19	36.5918
SRD5A1	-1.6673	9.51593	-9.89425	6.63742e-21	1.18429e-19	36.5869
C1QTNF1	-2.67076	8.72838	-9.89286	6.71265e-21	1.19645e-19	36.5757
MFSD2A	-4.57147	8.14542	-9.89179	6.77133e-21	1.20564e-19	36.5671
SLC7A4	-2.36635	1.6346	-9.8909	6.82044e-21	1.21311e-19	36.56
NAT1	-1.41407	6.75111	-9.88752	7.01019e-21	1.24423e-19	36.5329
TMEM81	1.02281	6.34787	9.87236	7.92709e-21	1.40255e-19	36.4115
LYRM5	-1.12651	9.25189	-9.86774	8.23003e-21	1.45463e-19	36.3745
MOGAT2	-4.00147	5.53728	-9.86665	8.30274e-21	1.46595e-19	36.3658
CAPN11	1.60012	2.8709	9.85984	8.77372e-21	1.54749e-19	36.3113
GAS5	1.66442	10.4206	9.85821	8.89014e-21	1.56476e-19	36.2983
IDO2	-3.40228	3.48246	-9.85572	9.07149e-21	1.59501e-19	36.2783
IL33	-2.33588	7.34587	-9.8541	9.19155e-21	1.61445e-19	36.2653
ADAM15	1.20716	10.8255	9.85373	9.21893e-21	1.61757e-19	36.2624
HIST1H2AM	1.80127	2.71955	9.84949	9.54049e-21	1.67226e-19	36.2285
GCDH	-1.53552	10.6084	-9.8489	9.5862e-21	1.67853e-19	36.2238
DNAJC6	2.31854	6.08432	9.8427	1.008e-20	1.76316e-19	36.1742
CLEC4GP1	-1.82278	1.06301	-9.84098	1.02213e-20	1.78419e-19	36.1605
IL1RAPL2	-2.21326	1.67771	-9.83511	1.07178e-20	1.86508e-19	36.1136
ANXA8	-3.5056	3.06729	-9.83489	1.07371e-20	1.8665e-19	36.1119
HAND2	-3.57713	4.33436	-9.82761	1.1388e-20	1.97559e-19	36.0537
C4orf21	1.47349	5.2082	9.82552	1.1582e-20	2.00719e-19	36.0371
TCHH	-1.9826	2.49815	-9.8248	1.16495e-20	2.01682e-19	36.0313
PPP2R3B	1.03704	7.46509	9.82082	1.20304e-20	2.07639e-19	35.9995
LRRC4C	-2.42486	2.72477	-9.81615	1.24936e-20	2.15413e-19	35.9622
WDR17	-1.5439	1.3685	-9.81465	1.26453e-20	2.17806e-19	35.9503
OXT	-3.60363	2.50721	-9.81336	1.27785e-20	2.19875e-19	35.94
MCC	-2.31266	8.06782	-9.80857	1.32821e-20	2.28076e-19	35.9018
GNPNAT1	-1.06102	10.787	-9.80813	1.3329e-20	2.2865e-19	35.8983
TMC7	2.00826	5.11037	9.80484	1.36885e-20	2.34578e-19	35.872
GSTM5	-2.77858	3.10595	-9.79614	1.46834e-20	2.51118e-19	35.8028
GRHPR	-1.45653	12.9079	-9.79243	1.51303e-20	2.58238e-19	35.7732
AQP3	-1.86337	10.3639	-9.79086	1.53228e-20	2.60998e-19	35.7607
CD163	-2.27178	8.99418	-9.78984	1.54493e-20	2.62886e-19	35.7526
CCNE2	2.02183	6.15024	9.78635	1.58904e-20	2.70122e-19	35.7248
ODZ3	-2.93463	2.09074	-9.78174	1.64917e-20	2.79779e-19	35.6881
ATXN7L2	1.08327	6.24771	9.77907	1.68515e-20	2.85596e-19	35.6668
AVPR1A	-4.21414	4.62105	-9.77284	1.77178e-20	2.99978e-19	35.6173
ACADM	-1.52652	11.2791	-9.7687	1.83187e-20	3.09649e-19	35.5843
SUCLG2	-1.16792	11.5679	-9.76166	1.93876e-20	3.27265e-19	35.5283
KCNJ16	-3.69861	2.64908	-9.75552	2.03704e-20	3.43512e-19	35.4795
C4orf46	1.15321	6.41424	9.75466	2.05112e-20	3.45541e-19	35.4727
FANCB	1.74781	2.8381	9.75442	2.05505e-20	3.45858e-19	35.4708
MMRN1	-2.25607	5.84684	-9.75404	2.06147e-20	3.46594e-19	35.4677
MAN1C1	-2.37134	8.12352	-9.74723	2.17755e-20	3.64443e-19	35.4137
KLHL17	1.07529	6.49178	9.74547	2.2085e-20	3.69109e-19	35.3997
PELI2	-2.13575	5.07533	-9.74533	2.21111e-20	3.69182e-19	35.3986
ALDH1B1	-1.57013	11.6254	-9.73823	2.34095e-20	3.90089e-19	35.3422
SRD5A2	-3.80796	7.0744	-9.73696	2.36491e-20	3.93694e-19	35.3322
RIC3	-2.88854	2.74562	-9.73516	2.39935e-20	3.99034e-19	35.3179
CENPJ	1.27418	6.62015	9.73252	2.4509e-20	4.07206e-19	35.2969
PALM2	-2.02848	7.22414	-9.72848	2.53173e-20	4.20222e-19	35.2649
KCND3	-3.34528	4.04145	-9.72817	2.53804e-20	4.20857e-19	35.2624
C14orf176	1.41853	3.7089	9.72587	2.58537e-20	4.28284e-19	35.2442
PEMT	-1.60673	10.2061	-9.72339	2.63736e-20	4.36468e-19	35.2245
P2RY13	-2.00526	5.30884	-9.70472	3.06388e-20	5.05571e-19	35.0765
PIGV	-1.0325	9.10469	-9.70209	3.12921e-20	5.15344e-19	35.0557
C20orf96	1.11409	6.83377	9.69231	3.38431e-20	5.56271e-19	34.9783
SLC7A6	1.07635	8.52964	9.6897	3.45595e-20	5.66943e-19	34.9576
ADK	-1.17465	9.66078	-9.68099	3.70586e-20	6.07351e-19	34.8887
NT5DC2	2.18795	8.42075	9.68041	3.72304e-20	6.09576e-19	34.8841
UGP2	-1.33237	12.7631	-9.67495	3.8894e-20	6.36197e-19	34.841
VSIG4	-2.31654	7.25089	-9.67078	4.02152e-20	6.55271e-19	34.808
C3orf71	1.03909	4.9908	9.66808	4.1092e-20	6.67626e-19	34.7867
PGA3	-2.18434	1.78204	-9.66754	4.12709e-20	6.69888e-19	34.7824
C11orf82	1.49878	5.52846	9.66537	4.19937e-20	6.80966e-19	34.7653
HSD17B13	-5.58651	9.14947	-9.66023	4.37566e-20	7.08195e-19	34.7247
SH3PXD2B	1.22226	8.19942	9.65969	4.39451e-20	7.10566e-19	34.7204
C8orf44	1.12012	4.49094	9.65235	4.66032e-20	7.52106e-19	34.6625
CCRN4L	-1.97094	6.75763	-9.65068	4.72297e-20	7.61489e-19	34.6493
SP6	2.11704	4.11414	9.64972	4.75934e-20	7.66621e-19	34.6417
C11orf54	-1.27658	11.0863	-9.64825	4.81566e-20	7.74954e-19	34.6301
PDE2A	-1.90271	7.50483	-9.64485	4.94828e-20	7.95538e-19	34.6033
HEATR7A	1.10698	9.48116	9.64333	5.00856e-20	8.04465e-19	34.5913
CTNNA3	-2.47332	2.51901	-9.63995	5.14586e-20	8.25732e-19	34.5646
CFL2	-1.15098	10.8089	-9.63656	5.28696e-20	8.47569e-19	34.5379
TEX19	2.15215	2.10096	9.63383	5.40371e-20	8.65465e-19	34.5164
C17orf53	1.76134	5.68258	9.62534	5.78244e-20	9.24369e-19	34.4495
C21orf33	-1.01244	11.8758	-9.61827	6.11808e-20	9.76177e-19	34.3938
KLKB1	-2.20443	10.8608	-9.60938	6.56757e-20	1.04598e-18	34.3238
MESP1	1.77026	5.6058	9.60938	6.56796e-20	1.04598e-18	34.3238
JDP2	-1.32141	7.95268	-9.60246	6.94044e-20	1.10219e-18	34.2693
HAO2	-4.69925	8.46927	-9.59286	7.49209e-20	1.18534e-18	34.1938
TMEM220	-1.84835	9.71402	-9.59091	7.60915e-20	1.20273e-18	34.1785
GPHN	-1.42059	9.28516	-9.58982	7.67569e-20	1.21211e-18	34.1699
LOC100131434	1.57792	4.16725	9.58693	7.8541e-20	1.23913e-18	34.1472
PCBP4	1.11018	9.23433	9.58269	8.1241e-20	1.27934e-18	34.1139
POLE2	1.88354	5.87086	9.57547	8.60405e-20	1.35366e-18	34.0572
MGC16703	-1.3635	1.14337	-9.5706	8.94383e-20	1.4045e-18	34.019
SCGB3A1	-2.04453	2.44795	-9.56524	9.33363e-20	1.46435e-18	33.9769
PYGB	1.24195	10.6855	9.56266	9.52661e-20	1.49324e-18	33.9567
L3MBTL	1.48362	5.49013	9.56205	9.57346e-20	1.49919e-18	33.9518
TPX2	1.9246	8.96498	9.55184	1.03825e-19	1.62138e-18	33.8718
STEAP4	-2.75483	7.61862	-9.54472	1.09866e-19	1.71413e-18	33.816
LOC152225	-1.88582	1.79563	-9.54417	1.10344e-19	1.72e-18	33.8117
LTK	-2.51355	3.93375	-9.54201	1.12251e-19	1.74651e-18	33.7948
SLCO1C1	1.60798	1.5054	9.53678	1.17006e-19	1.81715e-18	33.7538
SLC7A8	-1.88793	7.00273	-9.53239	1.21159e-19	1.87819e-18	33.7194
LOC100128191	1.41669	6.41889	9.53217	1.21366e-19	1.87968e-18	33.7177
ENAH	1.42534	10.5686	9.52978	1.23696e-19	1.91401e-18	33.6989
FCGR2C	-2.71628	4.57758	-9.52952	1.23944e-19	1.91609e-18	33.697
C9orf103	-1.38315	8.43054	-9.52721	1.26244e-19	1.94841e-18	33.6788
SMYD3	1.4264	7.89257	9.52691	1.26544e-19	1.95093e-18	33.6765
SLC22A1	-4.81202	10.4092	-9.52576	1.27703e-19	1.96699e-18	33.6675
AK3	-1.0762	11.5818	-9.52295	1.30579e-19	2.00947e-18	33.6455
SBF1	1.09804	10.1179	9.52091	1.32708e-19	2.04037e-18	33.6295
MAFG	1.22879	8.84203	9.51984	1.33831e-19	2.05577e-18	33.6212
NEU1	1.02598	11.5052	9.50734	1.47767e-19	2.26571e-18	33.5235
ACVR1C	-2.10201	4.90025	-9.5064	1.48871e-19	2.279e-18	33.5161
B3GNTL1	1.39726	6.72371	9.50638	1.48903e-19	2.279e-18	33.5159
PMS2L4	1.13054	4.29426	9.50072	1.5572e-19	2.38117e-18	33.4717
GATSL1	1.91932	3.07307	9.49967	1.57027e-19	2.39899e-18	33.4635
RPL32P3	1.14678	6.26922	9.4806	1.82597e-19	2.78209e-18	33.3146
CFI	-1.64788	13.0989	-9.47189	1.95602e-19	2.96687e-18	33.2467
PNPLA7	-1.79848	7.73367	-9.46588	2.05123e-19	3.10849e-18	33.1998
SIGLEC9	-1.87555	4.86731	-9.46567	2.05466e-19	3.11089e-18	33.1981
SOCS3	-2.27317	9.36885	-9.46114	2.12943e-19	3.21833e-18	33.1629
C1S	-1.6575	15.5459	-9.45799	2.18301e-19	3.29637e-18	33.1383
ZCCHC24	-1.05942	10.1034	-9.45341	2.2634e-19	3.41471e-18	33.1027
FAM198A	-3.26961	5.33528	-9.44883	2.34674e-19	3.53413e-18	33.067
ASB16	1.78081	3.46468	9.44713	2.37835e-19	3.57854e-18	33.0538
CAMK4	-1.78638	2.26242	-9.43863	2.54331e-19	3.82334e-18	32.9876
FAM150B	-3.03632	2.48548	-9.43482	2.62078e-19	3.9328e-18	32.958
BOLA2	1.1789	10.2854	9.43153	2.68976e-19	4.02915e-18	32.9324
TLCD1	1.48291	7.92951	9.42952	2.7327e-19	4.08624e-18	32.9167
GPSM2	1.47251	6.90758	9.42854	2.75374e-19	4.11405e-18	32.9092
FEZ1	-1.78892	6.53998	-9.42584	2.81293e-19	4.19506e-18	32.8882
MCAM	1.3685	10.1062	9.42559	2.81849e-19	4.19965e-18	32.8862
ANKRD23	1.17812	5.10758	9.41995	2.94646e-19	4.38261e-18	32.8424
MT1DP	-2.75052	3.12851	-9.41765	3.00051e-19	4.45124e-18	32.8245
TMEM56	-1.72058	11.3492	-9.41592	3.04166e-19	4.50832e-18	32.811
NAA40	1.05927	7.84065	9.41461	3.07315e-19	4.54887e-18	32.8009
PROS1	-1.42056	12.2537	-9.41456	3.0744e-19	4.54887e-18	32.8005
APC2	1.55142	3.25312	9.41191	3.13905e-19	4.64046e-18	32.7799
ZIC5	3.73036	3.49328	9.41109	3.15951e-19	4.66662e-18	32.7735
KCNE1	-2.1755	2.12915	-9.40392	3.34282e-19	4.93307e-18	32.7179
KLK10	-2.39477	1.47591	-9.40293	3.36898e-19	4.96733e-18	32.7102
NMB	1.75992	6.21861	9.40214	3.38995e-19	4.98955e-18	32.7041
TRPV6	-3.38024	2.50867	-9.39869	3.48315e-19	5.12227e-18	32.6773
GLI4	1.34057	7.88324	9.39769	3.5107e-19	5.15829e-18	32.6695
KLF6	-1.4039	11.4591	-9.38325	3.93249e-19	5.75301e-18	32.5576
H2AFZ	1.06508	11.2005	9.38122	3.99573e-19	5.83542e-18	32.5419
C16orf75	1.87592	6.84725	9.37826	4.08963e-19	5.9674e-18	32.5189
LILRA1	-1.77739	2.22472	-9.3777	4.1077e-19	5.98859e-18	32.5146
C7orf47	1.06088	8.4705	9.36849	4.41553e-19	6.42629e-18	32.4433
LHX4	1.86014	2.24778	9.36765	4.4449e-19	6.46347e-18	32.4368
NOL4	-2.58092	1.75129	-9.35935	4.74396e-19	6.88649e-18	32.3725
F8	-1.59408	8.26273	-9.35066	5.07842e-19	7.36567e-18	32.3053
MFAP3L	-2.94206	8.231	-9.34907	5.14194e-19	7.45141e-18	32.293
TNFRSF25	1.76517	5.99901	9.34704	5.22454e-19	7.56461e-18	32.2773
DNMT3A	1.21213	8.71137	9.34438	5.33459e-19	7.71074e-18	32.2567
SERPINE1	-2.53248	11.2405	-9.34426	5.33966e-19	7.71147e-18	32.2558
EBF2	1.8802	1.74937	9.33373	5.79853e-19	8.36702e-18	32.1745
EPB41L4B	-1.93579	10.158	-9.33215	5.87067e-19	8.46388e-18	32.1623
GRHL2	-3.10185	2.4554	-9.33171	5.89095e-19	8.48588e-18	32.1589
SLC7A11	3.31667	5.65413	9.32541	6.18878e-19	8.89216e-18	32.1102
LOC400927	1.38488	3.60446	9.3163	6.64559e-19	9.52422e-18	32.04
TERT	3.81734	3.5508	9.3147	6.7293e-19	9.63602e-18	32.0276
SNHG7	1.39249	9.07066	9.31056	6.9506e-19	9.94448e-18	31.9957
C20orf117	1.45626	6.26977	9.30948	7.00966e-19	1.00205e-17	31.9873
IL1RN	-2.19152	10.015	-9.30516	7.25034e-19	1.03383e-17	31.954
PVT1	2.31	4.98253	9.30471	7.27609e-19	1.03663e-17	31.9505
CLSPN	2.54648	4.03078	9.29912	7.60071e-19	1.08105e-17	31.9075
NNMT	-3.73225	12.2332	-9.29876	7.62191e-19	1.08316e-17	31.9047
DSTYK	1.03013	8.09755	9.29704	7.7248e-19	1.09686e-17	31.8915
C9	-5.69275	10.3792	-9.29688	7.73446e-19	1.09731e-17	31.8903
FAM46A	-1.42205	9.31514	-9.28729	8.336e-19	1.18166e-17	31.8164
TMCO7	-1.01545	8.85644	-9.2852	8.47337e-19	1.20012e-17	31.8003
NKIRAS1	-1.00215	8.12428	-9.28003	8.82177e-19	1.24842e-17	31.7605
UBD	2.88256	12.5566	9.27434	9.22168e-19	1.30392e-17	31.7168
CTHRC1	3.08731	5.81928	9.27329	9.29757e-19	1.31355e-17	31.7087
SEC24B	-1.11249	9.8955	-9.26727	9.7446e-19	1.37441e-17	31.6624
FPR1	-2.40373	5.21588	-9.26495	9.92213e-19	1.39828e-17	31.6446
SPIC	-1.79154	1.70023	-9.25956	1.03474e-18	1.45579e-17	31.6032
SUZ12P	1.16164	6.13518	9.25533	1.06944e-18	1.50211e-17	31.5706
RSPH10B2	-1.32984	1.32877	-9.25075	1.10828e-18	1.55536e-17	31.5355
CHEK1	1.39151	6.81626	9.24432	1.16513e-18	1.63379e-17	31.4861
TYMS	1.75902	8.86357	9.24321	1.17524e-18	1.6466e-17	31.4776
LY6H	2.40992	2.64929	9.24248	1.18187e-18	1.65453e-17	31.472
SYTL5	-2.42961	4.80459	-9.23886	1.21571e-18	1.69908e-17	31.4442
C7	-4.21777	9.15893	-9.23871	1.21708e-18	1.69958e-17	31.4431
CLIC6	-3.28751	3.63516	-9.23615	1.24159e-18	1.73131e-17	31.4234
DUSP5	-1.92314	8.58397	-9.23581	1.24482e-18	1.73402e-17	31.4209
RAG1AP1	1.1413	10.7769	9.23227	1.27962e-18	1.78103e-17	31.3937
ZNF581	1.09753	8.24054	9.2267	1.33622e-18	1.85676e-17	31.351
SERPING1	-1.49195	15.8612	-9.22478	1.35627e-18	1.88306e-17	31.3363
VKORC1	-1.03406	11.7775	-9.22281	1.37718e-18	1.91052e-17	31.3212
N4BP3	1.80248	5.09545	9.21648	1.44657e-18	2.0035e-17	31.2727
DBC1	-2.4124	2.04112	-9.2163	1.44862e-18	2.00469e-17	31.2713
UNKL	1.05624	8.06441	9.21558	1.45675e-18	2.0143e-17	31.2658
CXCR2P1	-2.62597	5.07359	-9.21195	1.49844e-18	2.07025e-17	31.238
TACSTD2	-3.19349	5.22434	-9.21168	1.50153e-18	2.0722e-17	31.2359
C3orf54	1.33424	4.96399	9.21161	1.50231e-18	2.0722e-17	31.2354
ARHGAP39	1.42351	6.35374	9.21142	1.50462e-18	2.0737e-17	31.2339
MTHFD1	-1.62988	12.3662	-9.20976	1.5241e-18	2.09712e-17	31.2212
ST3GAL6	-1.838	8.6651	-9.20856	1.53837e-18	2.11504e-17	31.212
RFXANK	1.02883	9.51238	9.20629	1.56566e-18	2.14906e-17	31.1947
CD160	-1.50604	4.00882	-9.20406	1.59296e-18	2.18476e-17	31.1776
LOC153684	1.51678	4.07943	9.20288	1.60761e-18	2.20307e-17	31.1686
ANKRD57	-1.08899	10.0129	-9.19831	1.66564e-18	2.27889e-17	31.1336
OTX1	2.47876	2.69854	9.19404	1.72173e-18	2.35372e-17	31.101
LMNB2	1.17919	9.16223	9.19309	1.73448e-18	2.36732e-17	31.0937
CNTN4	-2.10687	4.60435	-9.19294	1.73648e-18	2.36814e-17	31.0926
SLCO1B3	-5.46599	7.00956	-9.18482	1.84933e-18	2.51549e-17	31.0305
TTLL1	1.09606	6.43221	9.18474	1.85048e-18	2.51549e-17	31.0299
ADRA1B	-2.27152	6.37789	-9.18447	1.85436e-18	2.51874e-17	31.0278
JAG2	1.66018	7.68753	9.17258	2.03313e-18	2.75271e-17	30.937
TGM3	4.13287	6.20433	9.1723	2.03758e-18	2.75653e-17	30.9349
CKAP2	1.30614	7.95453	9.17175	2.04635e-18	2.76617e-17	30.9306
UROC1	-4.73279	8.11876	-9.17117	2.05544e-18	2.77624e-17	30.9263
SGMS2	-1.46169	8.41093	-9.17042	2.06749e-18	2.79029e-17	30.9205
G6PD	1.9647	9.15123	9.16952	2.0819e-18	2.8075e-17	30.9136
CCDC28B	2.10973	6.06885	9.15614	2.30899e-18	3.11124e-17	30.8116
CYP4A11	-3.26991	12.6235	-9.14897	2.44064e-18	3.2834e-17	30.7569
SPG20	-1.96262	7.27936	-9.14424	2.53147e-18	3.39748e-17	30.7208
RTKN2	2.43869	4.33853	9.14319	2.5521e-18	3.42244e-17	30.7128
ADAMTS1	-1.81113	9.07725	-9.14223	2.57101e-18	3.44507e-17	30.7056
NR4A2	-2.27259	6.98251	-9.14091	2.59736e-18	3.47762e-17	30.6955
CAND2	-2.14819	4.80393	-9.1403	2.60964e-18	3.49129e-17	30.6908
NTN4	-1.65912	8.26679	-9.14009	2.61379e-18	3.49409e-17	30.6893
LRRN1	-2.67684	2.19288	-9.13902	2.63564e-18	3.5205e-17	30.6811
MSX1	1.62441	5.16021	9.12422	2.95456e-18	3.92786e-17	30.5684
ZSCAN16	1.05512	6.42387	9.12247	2.99458e-18	3.97342e-17	30.5552
RDH5	-2.02005	9.13049	-9.12198	3.00613e-18	3.98388e-17	30.5514
CYP3A4	-5.83467	11.4327	-9.11874	3.0822e-18	4.0783e-17	30.5267
CD14	-1.8912	12.9702	-9.11688	3.12665e-18	4.13388e-17	30.5126
DNMT3B	1.61111	5.51038	9.1113	3.26412e-18	4.30552e-17	30.4702
FARP2	-1.09164	7.87701	-9.10977	3.3029e-18	4.35328e-17	30.4585
NETO2	1.82825	5.46115	9.10892	3.3245e-18	4.37834e-17	30.4521
TRIM59	1.72184	5.29194	9.10799	3.34852e-18	4.40654e-17	30.445
SELP	-2.55934	4.66808	-9.10758	3.35899e-18	4.41687e-17	30.4419
RBMS3	-1.6694	3.00456	-9.10737	3.36439e-18	4.42054e-17	30.4403
NR3C2	-1.70459	7.30767	-9.10141	3.52251e-18	4.6247e-17	30.3951
RPS6KL1	1.93478	6.26982	9.0996	3.57205e-18	4.68609e-17	30.3813
ABAT	-2.12152	12.5453	-9.09808	3.61413e-18	4.73762e-17	30.3697
TBC1D16	1.12426	8.22392	9.09793	3.61831e-18	4.73943e-17	30.3686
SKAP1	-2.34145	6.89692	-9.0952	3.69522e-18	4.83641e-17	30.3479
DNA2	1.43665	6.01683	9.09319	3.75257e-18	4.90389e-17	30.3327
NSUN6	-1.10008	9.20341	-9.08896	3.877e-18	5.06192e-17	30.3005
ZBTB12	1.58841	5.77124	9.08887	3.8795e-18	5.06192e-17	30.2999
HS3ST3B1	-2.48473	5.14648	-9.08826	3.89797e-18	5.07817e-17	30.2952
PLCXD3	-3.08219	4.20148	-9.08668	3.94551e-18	5.13615e-17	30.2832
GRM8	-3.07895	2.75137	-9.08598	3.96695e-18	5.16008e-17	30.2779
LOC728743	1.4991	7.99364	9.0856	3.97836e-18	5.17095e-17	30.2751
SLC16A4	-2.64564	5.58567	-9.07647	4.268e-18	5.51997e-17	30.2058
NCRNA00105	1.66674	6.31485	9.07641	4.26975e-18	5.51997e-17	30.2054
HIBCH	-1.00987	10.3196	-9.07104	4.4497e-18	5.74821e-17	30.1647
DFNB31	1.39184	7.27997	9.06514	4.65632e-18	6.01053e-17	30.1199
NKX3-1	-2.01318	5.34579	-9.0643	4.68646e-18	6.04021e-17	30.1136
HDAC4	1.03124	7.73773	9.06009	4.84024e-18	6.23114e-17	30.0817
CDC25A	1.91228	5.99717	9.06005	4.84198e-18	6.23114e-17	30.0814
SLC22A10	-3.31292	7.96431	-9.05176	5.16002e-18	6.63538e-17	30.0187
GBA3	-3.70271	8.31032	-9.04994	5.23275e-18	6.72378e-17	30.0049
SCXB	1.58916	1.70758	9.04665	5.36643e-18	6.88508e-17	29.98
GNAZ	2.77801	7.02227	9.04473	5.44608e-18	6.97668e-17	29.9655
SORL1	-1.72308	10.9923	-9.04356	5.49517e-18	7.03423e-17	29.9566
WHSC1	1.05479	9.61077	9.04271	5.5312e-18	7.075e-17	29.9502
PHF19	1.33415	7.92516	9.03484	5.87488e-18	7.50891e-17	29.8907
TP53I3	1.62548	9.123	9.02769	6.20611e-18	7.9203e-17	29.8367
ATAD2	1.45722	9.86875	9.0235	6.40823e-18	8.17206e-17	29.8051
EFNA3	1.74497	6.06261	9.01319	6.93481e-18	8.83026e-17	29.7272
APOL6	-1.27399	11.4033	-9.01245	6.97427e-18	8.87381e-17	29.7216
MEIS3P1	-1.23275	5.71921	-9.01031	7.08917e-18	9.01322e-17	29.7055
CILP	-2.44482	4.0586	-9.00988	7.11256e-18	9.03616e-17	29.7023
GOT2	-1.18581	12.738	-9.00776	7.22882e-18	9.16152e-17	29.6863
HSPB1	1.44439	13.4333	9.00707	7.26723e-18	9.19808e-17	29.6811
H2AFX	1.29133	9.20014	9.00589	7.3332e-18	9.27463e-17	29.6722
LOC642852	1.38803	6.57958	9.00282	7.5074e-18	9.48076e-17	29.649
GLYATL1	-3.12001	10.3491	-8.99876	7.74401e-18	9.75041e-17	29.6184
IL18R1	-2.0438	6.23285	-8.99047	8.25052e-18	1.0365e-16	29.556
UNC119B	1.24399	8.43721	8.98685	8.48193e-18	1.06399e-16	29.5287
IGFBP4	-1.23625	14.4964	-8.98658	8.49959e-18	1.06541e-16	29.5266
IL10	-1.73846	2.36141	-8.98329	8.71604e-18	1.09173e-16	29.5019
UBXN8	-1.07366	8.52677	-8.97916	8.99521e-18	1.12503e-16	29.4708
MBNL2	-1.28868	10.343	-8.97695	9.14798e-18	1.14329e-16	29.4542
CR1	-2.42977	4.34209	-8.97312	9.41981e-18	1.1764e-16	29.4253
SH2D1B	-1.48491	2.97765	-8.97053	9.60762e-18	1.19897e-16	29.4059
ATP11C	-1.55713	9.22949	-8.96889	9.72846e-18	1.21315e-16	29.3935
NCRNA00181	-1.60778	7.39513	-8.96574	9.96522e-18	1.24084e-16	29.3698
MAMSTR	1.74686	3.97311	8.96008	1.04044e-17	1.29363e-16	29.3273
RIPK4	-1.34398	9.3162	-8.95947	1.04534e-17	1.29876e-16	29.3227
CAMK2B	-3.54235	4.86231	-8.95541	1.07818e-17	1.33858e-16	29.2922
LOC90784	1.07929	7.67665	8.95387	1.09087e-17	1.35333e-16	29.2807
HMGA1	1.55098	10.3522	8.94581	1.15997e-17	1.43589e-16	29.2201
ALDH8A1	-2.63923	10.6692	-8.93489	1.2605e-17	1.55806e-16	29.1382
KLHL2	-1.13098	8.87642	-8.92579	1.35094e-17	1.6662e-16	29.0699
RNFT2	2.05883	4.57933	8.92449	1.3643e-17	1.68145e-16	29.0602
PTP4A3	1.99868	8.38734	8.91637	1.45116e-17	1.78071e-16	28.9994
IL1B	-2.14858	4.32399	-8.91517	1.46449e-17	1.79445e-16	28.9904
LRRC19	-2.46266	2.62886	-8.91394	1.47818e-17	1.80953e-16	28.9812
SORT1	1.60114	10.0406	8.91388	1.47894e-17	1.80953e-16	28.9807
S100A8	-2.4629	5.40303	-8.90825	1.54358e-17	1.88589e-16	28.9385
SLC8A1	-1.61525	5.92341	-8.90589	1.57139e-17	1.91709e-16	28.9209
KMO	-2.71815	8.93359	-8.90361	1.59885e-17	1.94919e-16	28.9039
PPM1K	-1.74433	6.27055	-8.90159	1.62358e-17	1.97791e-16	28.8887
PODXL	1.47085	9.63507	8.89527	1.70332e-17	2.06909e-16	28.8415
C12orf34	1.52964	8.14702	8.89123	1.75642e-17	2.13206e-16	28.8112
KIAA1462	1.46462	8.75512	8.8887	1.7904e-17	2.17018e-16	28.7923
HMGB2	1.22891	9.94551	8.88243	1.87757e-17	2.27421e-16	28.7455
IGLON5	-2.41105	3.45052	-8.87631	1.96677e-17	2.37714e-16	28.6997
PI16	-2.06616	1.76357	-8.87551	1.97862e-17	2.38976e-16	28.6938
CYP3A43	-3.21055	4.97498	-8.87349	2.00926e-17	2.42504e-16	28.6787
C6	-2.9506	12.0761	-8.87156	2.03882e-17	2.45895e-16	28.6643
FAM99A	-4.04336	5.94231	-8.87025	2.05913e-17	2.48168e-16	28.6545
TJP2	-1.04022	10.6746	-8.87004	2.06246e-17	2.48392e-16	28.6529
ALAS1	-1.54066	12.574	-8.86681	2.11338e-17	2.54343e-16	28.6289
MTL5	2.03086	5.16515	8.85884	2.24484e-17	2.69588e-16	28.5694
PTGIS	-3.10092	6.1027	-8.85682	2.27951e-17	2.73364e-16	28.5543
PLCE1	1.85594	6.19046	8.85143	2.37424e-17	2.83856e-16	28.5142
BHLHE40	-1.40115	11.7401	-8.85137	2.3754e-17	2.83856e-16	28.5137
SLC31A2	-1.13489	8.17231	-8.84992	2.40153e-17	2.86775e-16	28.5029
AQP7	-1.82077	7.30038	-8.84967	2.40607e-17	2.87114e-16	28.5011
C4orf34	-1.20111	10.4283	-8.84717	2.45194e-17	2.92382e-16	28.4825
GATS	1.37351	6.84625	8.84546	2.48397e-17	2.95575e-16	28.4697
IGJ	-3.59052	6.96078	-8.8436	2.5192e-17	2.99556e-16	28.4558
BCAN	2.99586	4.08546	8.83664	2.65514e-17	3.15277e-16	28.404
SHBG	-3.21055	8.37002	-8.83509	2.68647e-17	3.18773e-16	28.3925
GLOD5	-2.37385	4.66794	-8.83406	2.70742e-17	3.21033e-16	28.3848
RAB11FIP4	1.57877	9.5069	8.82068	2.99508e-17	3.54645e-16	28.2853
ANXA10	-3.14017	7.72058	-8.81625	3.09702e-17	3.66459e-16	28.2523
CSPG5	2.06413	4.3213	8.81179	3.2029e-17	3.78458e-16	28.2192
TRAF5	1.41981	7.05591	8.81109	3.21988e-17	3.79403e-16	28.214
PMFBP1	2.21577	2.89838	8.80903	3.2703e-17	3.85075e-16	28.1987
PON3	-2.00909	11.4437	-8.80867	3.27905e-17	3.85837e-16	28.196
C17orf87	-1.72762	3.81163	-8.80535	3.36209e-17	3.95333e-16	28.1714
MS4A7	-1.68097	8.21363	-8.80477	3.37685e-17	3.96792e-16	28.1671
AG2	-2.04754	8.20063	-8.79446	3.64976e-17	4.27967e-16	28.0905
ALG1L	2.95431	6.21294	8.79392	3.66441e-17	4.29387e-16	28.0866
ACCN3	1.9991	3.86148	8.79353	3.67527e-17	4.30361e-16	28.0836
AXL	-1.56181	8.008	-8.79254	3.70283e-17	4.33288e-16	28.0763
FAM40B	2.08388	4.65911	8.79221	3.71209e-17	4.34071e-16	28.0738
DUSP9	3.11614	6.91638	8.78874	3.81028e-17	4.44684e-16	28.0481
GPR125	-1.46039	10.1679	-8.78341	3.96609e-17	4.62491e-16	28.0086
SMC4	1.1896	9.59901	8.7819	4.01159e-17	4.67431e-16	27.9974
LOC100270804	1.42469	3.30343	8.78162	4.02001e-17	4.6781e-16	27.9953
GLS2	-4.35041	8.80276	-8.77497	4.22624e-17	4.90796e-16	27.946
RAB25	-3.58358	2.62655	-8.77142	4.34047e-17	5.02679e-16	27.9197
ANGPTL1	-2.83052	6.11417	-8.77123	4.34661e-17	5.03046e-16	27.9184
SLC41A2	-1.73685	9.45307	-8.7697	4.39685e-17	5.08165e-16	27.907
PSPH	1.2752	8.76957	8.76826	4.44475e-17	5.13349e-16	27.8964
ACACB	-1.49009	10.9414	-8.76309	4.62103e-17	5.3298e-16	27.858
LOC100125556	1.14838	5.68722	8.7616	4.67287e-17	5.38224e-16	27.847
PLGLB2	-2.52972	11.1481	-8.75864	4.77809e-17	5.49969e-16	27.8251
GYS2	-3.83154	8.91797	-8.75829	4.79042e-17	5.51012e-16	27.8226
B4GALNT1	3.05367	5.51276	8.75715	4.83172e-17	5.55385e-16	27.8141
CD226	-1.91922	3.28877	-8.75665	4.85001e-17	5.57108e-16	27.8104
SNORA39	1.34445	2.17155	8.75407	4.94489e-17	5.67621e-16	27.7913
ATOH8	-2.64224	7.81469	-8.74691	5.21769e-17	5.98122e-16	27.7384
HES6	1.28165	7.34334	8.74487	5.29817e-17	6.06526e-16	27.7233
RDH16	-3.41104	11.0631	-8.74279	5.38168e-17	6.15668e-16	27.7079
COL4A2	1.47712	12.1122	8.73759	5.59536e-17	6.39681e-16	27.6696
SERPINB9	-1.47661	8.04758	-8.73507	5.70209e-17	6.51441e-16	27.6509
GPR172A	1.2042	9.34752	8.72806	6.0097e-17	6.85195e-16	27.5992
AKR1C3	1.38968	13.1085	8.72617	6.09547e-17	6.93571e-16	27.5852
LAMC1	1.21126	11.5984	8.71788	6.48575e-17	7.36986e-16	27.5241
HMOX1	-1.67433	10.406	-8.71609	6.57326e-17	7.46427e-16	27.5109
SLC26A2	1.12014	7.71512	8.71338	6.70808e-17	7.61225e-16	27.4909
ARHGAP10	-1.82905	6.79845	-8.71229	6.76309e-17	7.66953e-16	27.4828
GGT5	-2.25938	8.71893	-8.71056	6.85095e-17	7.76395e-16	27.4701
DDX11	1.46535	7.89407	8.70826	6.97033e-17	7.88866e-16	27.4531
DMD	-1.62737	9.52911	-8.70673	7.05021e-17	7.97372e-16	27.4419
CCR9	-1.18981	0.798474	-8.702	7.30398e-17	8.25521e-16	27.407
COBLL1	-1.43714	10.6203	-8.69628	7.62358e-17	8.59344e-16	27.3649
FAM53B	1.00398	8.61179	8.69387	7.76158e-17	8.73152e-16	27.3472
C22orf23	1.06052	3.95795	8.68892	8.05445e-17	9.04894e-16	27.3107
C1orf85	1.00934	11.6699	8.68696	8.17318e-17	9.17013e-16	27.2963
SARDH	-1.83096	11.189	-8.68476	8.30862e-17	9.31591e-16	27.2801
ZNF815	1.13397	4.58693	8.68134	8.52355e-17	9.53791e-16	27.2549
GLUD1	-1.34607	13.5131	-8.67934	8.65129e-17	9.67444e-16	27.2403
RELL2	1.59003	5.4645	8.67345	9.04064e-17	1.00898e-15	27.1969
ASPG	-4.58405	7.33018	-8.67235	9.11499e-17	1.01661e-15	27.1889
GP6	-1.30232	1.20171	-8.66998	9.27757e-17	1.03406e-15	27.1715
RASGRF2	1.67537	5.29225	8.66466	9.65317e-17	1.07182e-15	27.1324
PINK1	-1.0545	11.5517	-8.66464	9.6544e-17	1.07182e-15	27.1322
GINS4	1.58737	6.24436	8.65488	1.03825e-16	1.15038e-15	27.0606
PROM1	-3.76645	3.45659	-8.65424	1.04324e-16	1.15515e-15	27.0559
ERRFI1	-1.72435	12.6103	-8.65105	1.06835e-16	1.18141e-15	27.0325
PCK1	-3.78976	12.9737	-8.64721	1.09929e-16	1.21483e-15	27.0044
GTF2IRD1	1.16127	8.0769	8.64673	1.10323e-16	1.21838e-15	27.0008
P4HA2	1.30894	9.49255	8.64479	1.11931e-16	1.2352e-15	26.9866
NME1	1.06792	11.0349	8.63889	1.16952e-16	1.28823e-15	26.9434
ALPL	-2.62617	9.43478	-8.63858	1.17221e-16	1.29035e-15	26.9411
UGT2B7	-3.01561	12.0331	-8.63805	1.17687e-16	1.29464e-15	26.9372
ZEB2	-1.4699	7.88895	-8.63302	1.22172e-16	1.34222e-15	26.9004
QRICH2	1.5107	6.26933	8.62975	1.25184e-16	1.37442e-15	26.8764
INCENP	1.33407	7.40401	8.62893	1.25949e-16	1.38192e-15	26.8704
PLA2G6	1.17577	8.17375	8.62695	1.2781e-16	1.40143e-15	26.8559
FOXF1	-1.85792	5.15822	-8.62188	1.32721e-16	1.45339e-15	26.8188
ACOX1	-1.12533	12.5	-8.6172	1.3742e-16	1.50291e-15	26.7845
AGTR1	-1.87319	9.65205	-8.61697	1.37655e-16	1.5045e-15	26.7828
SERPINA11	-3.16892	11.1629	-8.61649	1.3815e-16	1.50795e-15	26.7793
FLJ36031	-1.54525	8.69826	-8.61639	1.3825e-16	1.50808e-15	26.7786
ARID3C	-2.25585	3.8537	-8.61364	1.41096e-16	1.53812e-15	26.7585
TMEM132E	-2.26105	3.28393	-8.61132	1.43549e-16	1.56386e-15	26.7416
CEP72	1.29682	6.56223	8.61113	1.43757e-16	1.56512e-15	26.7401
DTX1	-2.75535	7.88792	-8.60422	1.51317e-16	1.64636e-15	26.6897
SLC25A20	-1.12391	10.6659	-8.60226	1.53536e-16	1.66836e-15	26.6753
NAPSB	-2.39067	5.86196	-8.59927	1.56978e-16	1.70139e-15	26.6535
BCHE	-3.11093	9.0597	-8.59528	1.61693e-16	1.75024e-15	26.6243
SCN7A	-2.40514	2.01775	-8.59154	1.66236e-16	1.79597e-15	26.5971
QDPR	-1.23238	11.4747	-8.59028	1.67805e-16	1.81176e-15	26.5878
SLC36A1	1.03072	7.64771	8.58983	1.68358e-16	1.81657e-15	26.5846
TMEM82	-3.18061	7.58384	-8.58821	1.70397e-16	1.83739e-15	26.5727
C5orf33	-1.2658	12.1994	-8.5845	1.7515e-16	1.88624e-15	26.5456
DNASE1	1.49174	4.61103	8.58397	1.75837e-16	1.89243e-15	26.5418
CA2	-1.9242	10.2083	-8.5828	1.7737e-16	1.9065e-15	26.5332
ROBO1	2.32425	9.69491	8.57864	1.82914e-16	1.9636e-15	26.5029
NCOR1	-1.11153	9.98278	-8.57678	1.85449e-16	1.98702e-15	26.4894
C16orf79	1.5468	4.31863	8.57615	1.86326e-16	1.99515e-15	26.4847
ABCC9	-2.29404	8.75702	-8.5755	1.87212e-16	2.00337e-15	26.48
SLCO4C1	-3.71511	4.79492	-8.57051	1.94257e-16	2.07613e-15	26.4437
IGF2BP1	4.66055	5.34357	8.56758	1.9852e-16	2.11901e-15	26.4223
MRC1	-2.16694	8.42528	-8.56552	2.01577e-16	2.15028e-15	26.4072
STXBP6	1.62961	6.909	8.55805	2.1302e-16	2.26519e-15	26.3529
SIX1	2.8187	2.89568	8.55706	2.14591e-16	2.27903e-15	26.3456
C13orf34	1.1077	6.13947	8.54943	2.27026e-16	2.40958e-15	26.2902
C6orf134	1.09442	7.09552	8.54572	2.33339e-16	2.47038e-15	26.2632
SLAIN1	-2.79022	5.00123	-8.54297	2.38136e-16	2.51802e-15	26.2431
DHDPSL	-2.52623	8.66215	-8.53989	2.43602e-16	2.5742e-15	26.2208
ATAD5	1.60746	5.15155	8.53932	2.44629e-16	2.58343e-15	26.2167
NRG1	-3.58165	4.47575	-8.53911	2.45012e-16	2.58586e-15	26.2151
PDGFA	1.81612	8.55807	8.53827	2.46531e-16	2.60027e-15	26.209
GOLGA8A	1.66765	8.6697	8.53747	2.48e-16	2.61414e-15	26.2032
C9orf163	1.26679	2.99052	8.53522	2.52147e-16	2.65288e-15	26.1868
SCN4A	1.8025	4.85914	8.53477	2.52984e-16	2.66003e-15	26.1836
TBX15	-2.89344	7.70328	-8.53367	2.55043e-16	2.68002e-15	26.1756
C8A	-2.60047	12.0357	-8.53346	2.55454e-16	2.68266e-15	26.174
HERC2P2	1.33269	8.9626	8.53174	2.58711e-16	2.7135e-15	26.1615
HAAO	-1.7162	11.499	-8.5315	2.59173e-16	2.71665e-15	26.1598
PHOSPHO1	-1.32071	2.00419	-8.52918	2.63644e-16	2.7618e-15	26.1429
CCDC64	2.20682	7.40669	8.52904	2.6392e-16	2.76298e-15	26.1419
ALLC	-1.74228	1.46709	-8.52609	2.69714e-16	2.82014e-15	26.1205
RHEBL1	1.36642	3.56616	8.52341	2.75109e-16	2.873e-15	26.101
PRR18	-2.10501	5.44836	-8.51808	2.86125e-16	2.98252e-15	26.0624
HK3	-1.99559	5.80871	-8.51426	2.94284e-16	3.0619e-15	26.0347
COLEC11	-2.45931	9.24078	-8.5133	2.96373e-16	3.08173e-15	26.0277
SCN11A	-1.54591	1.87219	-8.51322	2.96564e-16	3.08182e-15	26.0271
C9orf140	2.09932	5.50657	8.51208	2.99054e-16	3.10578e-15	26.0189
BCL9	1.20085	8.73812	8.51056	3.02431e-16	3.13598e-15	26.0078
CYS1	-2.98365	4.00169	-8.51044	3.02682e-16	3.13598e-15	26.007
C1orf162	-1.53896	7.01523	-8.51044	3.02704e-16	3.13598e-15	26.0069
SSFA2	-1.0153	10.9744	-8.50259	3.207e-16	3.31632e-15	25.9501
TMEM154	-2.42294	4.61909	-8.49891	3.2952e-16	3.40544e-15	25.9234
MAT1A	-2.31125	14.1272	-8.49862	3.30205e-16	3.41044e-15	25.9213
CDHR2	-4.62923	7.12242	-8.48788	3.57343e-16	3.68397e-15	25.8436
PHLDB2	-1.09781	9.64764	-8.48647	3.6107e-16	3.72013e-15	25.8333
ACOT2	-1.25126	9.69456	-8.48339	3.69334e-16	3.80063e-15	25.8111
FAM149A	-1.65627	8.40725	-8.48163	3.74156e-16	3.84791e-15	25.7983
CEP152	1.39649	5.27709	8.47256	3.99929e-16	4.10796e-15	25.7327
CCR1	-1.63498	6.65911	-8.47035	4.06461e-16	4.17253e-15	25.7168
SNHG3	1.6067	5.11889	8.46827	4.12721e-16	4.23421e-15	25.7017
LOC81691	1.40648	6.45772	8.46701	4.16556e-16	4.27097e-15	25.6926
FAM57B	1.66527	1.64936	8.46527	4.21921e-16	4.32335e-15	25.68
CEACAM3	-1.32404	1.1464	-8.4622	4.31528e-16	4.41643e-15	25.6579
MFSD2B	1.64214	4.64779	8.45951	4.40118e-16	4.49617e-15	25.6385
ID2B	-1.31997	3.60922	-8.45696	4.4845e-16	4.57024e-15	25.62
SQLE	1.83606	10.6987	8.45497	4.55022e-16	4.63163e-15	25.6057
HRSP12	-1.69267	12.5911	-8.45041	4.70518e-16	4.77498e-15	25.5727
SPIRE2	1.19178	8.30126	8.44235	4.99144e-16	5.05335e-15	25.5146
NIPAL1	-2.54092	4.44804	-8.44116	5.03497e-16	5.09132e-15	25.506
ACSM5	-3.03332	9.96666	-8.4375	5.17164e-16	5.22639e-15	25.4797
SHMT1	-1.72108	12.4603	-8.43555	5.24605e-16	5.29209e-15	25.4656
NCAPG2	1.22182	7.95323	8.43262	5.35984e-16	5.40366e-15	25.4445
PDGFRA	-3.35162	7.13878	-8.43146	5.40534e-16	5.44128e-15	25.4362
C5orf39	1.35299	5.54123	8.43143	5.40683e-16	5.44128e-15	25.4359
AVPI1	-1.16162	9.17925	-8.42958	5.48023e-16	5.50859e-15	25.4226
HBA1	-3.43596	6.06072	-8.42182	5.80067e-16	5.80651e-15	25.3667
SIX4	2.41029	3.94062	8.421	5.83533e-16	5.83775e-15	25.3608
SLC9A9	-1.45541	6.31127	-8.42039	5.86155e-16	5.86027e-15	25.3564
FAH	-1.16836	12.1122	-8.42031	5.86478e-16	5.86027e-15	25.3559
ZNF572	1.33261	5.40028	8.41723	5.99858e-16	5.99042e-15	25.3337
SFI1	1.2226	7.96792	8.41442	6.12282e-16	6.10728e-15	25.3135
THBS1	-2.13049	10.7987	-8.41023	6.31341e-16	6.28255e-15	25.2833
LOC256880	1.09775	1.39366	8.40996	6.32596e-16	6.29133e-15	25.2814
CD81	-1.19828	13.6248	-8.4064	6.49238e-16	6.45305e-15	25.2558
SDC4	-1.15364	13.2607	-8.40132	6.73795e-16	6.68533e-15	25.2193
FSTL4	2.81535	3.83707	8.39919	6.84348e-16	6.78206e-15	25.204
GLA	1.03986	8.97656	8.39884	6.86114e-16	6.79559e-15	25.2014
ALDH4A1	-1.34099	13.1729	-8.39556	7.02717e-16	6.95596e-15	25.1779
ANKRD13B	1.56344	5.12507	8.39208	7.20765e-16	7.12209e-15	25.1529
CDNF	-1.29638	5.48606	-8.39046	7.2936e-16	7.2028e-15	25.1413
TTLL3	1.1521	7.84462	8.38896	7.37394e-16	7.27364e-15	25.1305
SFN	3.58606	7.43818	8.38338	7.68017e-16	7.56687e-15	25.0904
SLC19A3	-2.12067	8.13316	-8.38303	7.69945e-16	7.58144e-15	25.088
DMGDH	-2.27416	10.7282	-8.38244	7.73282e-16	7.60544e-15	25.0837
CXCL2	-2.39208	9.08284	-8.38226	7.74284e-16	7.61086e-15	25.0825
PRRX1	2.06648	5.13928	8.38121	7.80235e-16	7.6649e-15	25.0749
IDUA	1.14975	8.20388	8.37677	8.05896e-16	7.89862e-15	25.0431
ADH4	-4.35991	12.3951	-8.36902	8.52723e-16	8.34789e-15	24.9875
FANCA	1.22632	8.00026	8.36693	8.65755e-16	8.47057e-15	24.9726
ARL5B	-1.27408	8.15726	-8.36586	8.72565e-16	8.53225e-15	24.9648
SAMD5	-3.0707	6.28871	-8.36077	9.05473e-16	8.8438e-15	24.9284
NAMPT	-1.60137	11.7949	-8.35514	9.43303e-16	9.18674e-15	24.8881
HEY1	1.25067	6.92615	8.35273	9.59974e-16	9.33877e-15	24.8709
PGP	1.0045	9.06236	8.35273	9.60019e-16	9.33877e-15	24.8709
PEX11G	-1.43852	7.45352	-8.3477	9.9576e-16	9.68087e-15	24.8349
SVEP1	-2.91967	6.02384	-8.34742	9.97777e-16	9.6949e-15	24.8329
LEF1	2.62918	6.01408	8.34319	1.02891e-15	9.98022e-15	24.8027
C2orf40	-1.97751	2.25341	-8.34005	1.05266e-15	1.01988e-14	24.7802
FAM59A	-1.43939	6.38952	-8.33953	1.05663e-15	1.02315e-14	24.7765
BBOX1	-3.49012	6.95544	-8.33945	1.05729e-15	1.0232e-14	24.7759
ABHD6	-1.2789	9.68838	-8.33724	1.07441e-15	1.03917e-14	24.7601
DUSP10	-1.22938	9.68966	-8.33437	1.097e-15	1.06041e-14	24.7396
HOXD3	1.76109	1.7493	8.3338	1.10157e-15	1.06422e-14	24.7355
KLF13	1.15565	10.4332	8.33142	1.12078e-15	1.08155e-14	24.7185
DNM1P35	1.53735	3.92529	8.32612	1.16472e-15	1.12266e-14	24.6807
WDYHV1	1.05795	7.61725	8.32529	1.17171e-15	1.12875e-14	24.6748
DNM3	1.36309	4.63032	8.32145	1.2048e-15	1.15931e-14	24.6474
CKS2	1.23373	8.53048	8.3194	1.22286e-15	1.17602e-14	24.6327
NCRNA00176	2.70082	4.60618	8.31924	1.22426e-15	1.17669e-14	24.6316
PTPN3	-1.06858	10.2072	-8.31542	1.25868e-15	1.20841e-14	24.6043
PTPN13	-2.35779	4.38597	-8.31317	1.27941e-15	1.2276e-14	24.5883
TDRKH	1.28495	7.80538	8.31213	1.28901e-15	1.23612e-14	24.5809
PCCA	-1.05151	10.2258	-8.30477	1.35965e-15	1.29944e-14	24.5284
DNAJC12	-2.40401	7.8282	-8.30005	1.40695e-15	1.34161e-14	24.4947
GOLGA6L9	1.09755	6.54288	8.29793	1.42868e-15	1.36155e-14	24.4797
GABARAPL1	-1.42794	11.0327	-8.29406	1.46929e-15	1.39868e-14	24.4521
LONRF1	-1.09066	7.61702	-8.29304	1.48012e-15	1.40741e-14	24.4449
LOC100130557	1.1617	4.74131	8.29068	1.50559e-15	1.43082e-14	24.4281
GPD1	-2.56406	10.2266	-8.29006	1.51237e-15	1.43646e-14	24.4237
TDO2	-3.24798	11.289	-8.28861	1.52832e-15	1.45079e-14	24.4133
STX11	-1.58793	6.23447	-8.28813	1.53362e-15	1.45419e-14	24.4099
HOXD4	2.01652	1.92712	8.28654	1.55141e-15	1.4694e-14	24.3986
DKFZP686I15217	1.02557	4.57764	8.28586	1.55904e-15	1.47531e-14	24.3938
TIGD3	1.72211	3.98598	8.28428	1.57693e-15	1.49024e-14	24.3825
STOM	-1.14641	12.8582	-8.28413	1.57867e-15	1.49105e-14	24.3814
C1QTNF7	-2.00525	3.49889	-8.28403	1.57976e-15	1.49109e-14	24.3808
CCL3	-1.79219	6.54611	-8.28397	1.58048e-15	1.49109e-14	24.3803
POC1A	1.07003	7.84202	8.27791	1.65133e-15	1.55706e-14	24.3372
BAIAP2L2	2.5642	6.71975	8.26826	1.77053e-15	1.66388e-14	24.2686
C15orf43	-2.21317	1.8429	-8.26437	1.82093e-15	1.70935e-14	24.241
HIST2H3C	1.48277	1.75646	8.26199	1.85245e-15	1.737e-14	24.2241
FOLH1	-2.0161	8.15164	-8.25931	1.88857e-15	1.76989e-14	24.2051
TMEM164	1.28932	7.88775	8.25545	1.94198e-15	1.81693e-14	24.1777
GPR126	-1.83421	10.2562	-8.24707	2.06288e-15	1.92471e-14	24.1183
FAM151A	-3.84288	5.04646	-8.24509	2.09262e-15	1.95138e-14	24.1042
PLEKHG2	1.12735	8.19604	8.24381	2.11194e-15	1.96831e-14	24.0951
CCDC3	-1.705	8.06489	-8.24087	2.15709e-15	2.00817e-14	24.0743
LY6G5B	1.29053	4.90576	8.24029	2.16621e-15	2.01556e-14	24.0702
AKR1D1	-3.56642	9.50289	-8.23985	2.17312e-15	2.02087e-14	24.067
BRSK1	1.71913	3.96253	8.2393	2.18173e-15	2.02665e-14	24.0632
C19orf48	1.14553	10.0982	8.23914	2.18414e-15	2.02777e-14	24.0621
TPM2	1.49781	9.48886	8.23284	2.28557e-15	2.11961e-14	24.0174
psiTPTE22	-1.5886	2.30728	-8.2312	2.31269e-15	2.14358e-14	24.0058
HOXD1	2.39861	2.4051	8.22848	2.35848e-15	2.184e-14	23.9865
DOCK3	1.62027	2.7641	8.22845	2.35888e-15	2.184e-14	23.9864
BACH2	-1.92951	5.73174	-8.22651	2.39214e-15	2.21358e-14	23.9726
DLL4	1.10723	8.24185	8.22407	2.4344e-15	2.25145e-14	23.9554
MAPK8IP2	2.62529	6.38039	8.22377	2.43979e-15	2.25521e-14	23.9532
STAB1	-1.245	10.2743	-8.22218	2.46781e-15	2.27861e-14	23.942
C21orf56	2.33279	6.10642	8.21399	2.61746e-15	2.41283e-14	23.884
DHTKD1	-1.2846	11.8418	-8.21235	2.64851e-15	2.43866e-14	23.8724
CDKN2B	1.39556	7.32839	8.21228	2.64981e-15	2.43866e-14	23.872
GLYATL3	-1.68539	1.32847	-8.21214	2.65252e-15	2.43983e-14	23.871
RNASE4	-1.30562	12.2785	-8.21145	2.66569e-15	2.45061e-14	23.8661
CYP2C9	-3.17039	12.4402	-8.21034	2.68708e-15	2.46892e-14	23.8582
CRYGS	1.43265	4.33404	8.20912	2.71071e-15	2.48929e-14	23.8496
PROZ	-2.61366	8.26855	-8.20849	2.72295e-15	2.49917e-14	23.8452
THRSP	-4.64446	7.69079	-8.2075	2.74252e-15	2.5144e-14	23.8381
ARHGAP20	-2.02832	4.21707	-8.20572	2.77764e-15	2.54522e-14	23.8256
SNHG10	1.03865	6.10006	8.20565	2.77917e-15	2.54524e-14	23.8251
CLEC12A	-1.73993	3.58829	-8.20536	2.78491e-15	2.54912e-14	23.823
C1orf198	1.10232	10.2357	8.19889	2.91742e-15	2.66751e-14	23.7773
PRIM1	1.32615	7.312	8.19586	2.98137e-15	2.72304e-14	23.756
LDHD	-1.79367	10.7964	-8.19449	3.01082e-15	2.74845e-14	23.7463
C1orf173	-1.75686	2.43684	-8.19195	3.0662e-15	2.7975e-14	23.7284
BFSP1	1.34046	4.51664	8.1914	3.07849e-15	2.80567e-14	23.7245
MUM1L1	-3.2045	3.47754	-8.19094	3.08862e-15	2.81036e-14	23.7212
PDLIM7	1.1539	8.72617	8.18809	3.15248e-15	2.86539e-14	23.7011
HP	-3.19372	17.7079	-8.17243	3.52676e-15	3.19526e-14	23.5908
RIBC2	2.29911	3.2203	8.16897	3.61537e-15	3.27379e-14	23.5664
PPP1R15A	-1.05228	9.91459	-8.16661	3.6768e-15	3.32408e-14	23.5498
ALB	-2.40184	20.0816	-8.15721	3.93257e-15	3.54772e-14	23.4837
FABP5	1.81735	5.25625	8.15097	4.11203e-15	3.70368e-14	23.4398
RBP7	1.69567	7.62154	8.14987	4.14476e-15	3.72918e-14	23.432
C2CD4B	-1.94012	3.60517	-8.14955	4.15423e-15	3.73571e-14	23.4297
EBF3	1.66202	3.70793	8.14911	4.16716e-15	3.74336e-14	23.4267
CD200R1	-1.5447	3.48241	-8.14727	4.22241e-15	3.79097e-14	23.4137
FAM83H	1.22881	11.058	8.14653	4.24489e-15	3.80913e-14	23.4085
FREM1	-2.58927	2.44149	-8.14633	4.25078e-15	3.81239e-14	23.4071
MGC12982	1.69727	5.93163	8.14478	4.29808e-15	3.85276e-14	23.3963
DNMT1	1.09982	9.6684	8.14381	4.32803e-15	3.87756e-14	23.3894
NEGR1	-1.74746	2.01112	-8.14242	4.37125e-15	3.91213e-14	23.3796
TSSK6	1.24131	4.90025	8.13939	4.46697e-15	3.99357e-14	23.3583
TRIM58	-1.47316	2.00252	-8.13635	4.56492e-15	4.07898e-14	23.337
ADH1B	-3.18055	14.5731	-8.13431	4.63174e-15	4.13649e-14	23.3227
CCL4	-1.74846	6.39162	-8.12815	4.83992e-15	4.31785e-14	23.2795
PCK2	-1.72202	13.1512	-8.12565	4.92707e-15	4.39329e-14	23.2619
TSPYL5	-1.69799	5.15255	-8.12236	5.04425e-15	4.49065e-14	23.2388
LONP2	-1.11992	10.9279	-8.1181	5.19964e-15	4.62169e-14	23.209
CLCN2	1.14246	6.75133	8.11596	5.27954e-15	4.69024e-14	23.194
TNXB	-1.76748	8.61921	-8.11538	5.30135e-15	4.70714e-14	23.1899
TGFBR3	-1.50654	8.97256	-8.10919	5.54039e-15	4.91164e-14	23.1466
ZG16	-3.10017	6.59809	-8.10351	5.76922e-15	5.10113e-14	23.1068
FGL2	-1.53725	8.48821	-8.10237	5.81633e-15	5.14009e-14	23.0988
TSC22D2	-1.08294	8.67447	-8.09686	6.04884e-15	5.33441e-14	23.0602
SIPA1L3	1.11983	9.10342	8.09378	6.18285e-15	5.44974e-14	23.0387
TEK	-2.03892	6.71306	-8.09316	6.21004e-15	5.47086e-14	23.0344
CHKA	1.05662	10.0373	8.0891	6.39193e-15	5.6223e-14	23.006
CYB5D2	-1.01373	9.1586	-8.08676	6.49913e-15	5.71362e-14	22.9896
PDE4C	1.59092	4.68245	8.08582	6.54287e-15	5.7461e-14	22.9831
LRG1	-1.99718	13.2554	-8.08572	6.54741e-15	5.74709e-14	22.9824
C5orf46	2.2305	2.59851	8.08215	6.71571e-15	5.88565e-14	22.9574
LYPD1	3.00696	6.57395	8.07645	6.9936e-15	6.12284e-14	22.9176
LPIN2	-1.24614	12.0745	-8.07608	7.01189e-15	6.1325e-14	22.915
PRDM15	1.0515	7.29123	8.07451	7.09032e-15	6.19148e-14	22.904
ABCA1	-1.06385	10.7673	-8.06879	7.38452e-15	6.4384e-14	22.8641
TRPV4	-2.63696	6.37121	-8.06711	7.47311e-15	6.50893e-14	22.8524
ACTG2	1.99829	6.41154	8.06577	7.54433e-15	6.56757e-14	22.843
SASS6	1.08682	6.2199	8.06278	7.70585e-15	6.70472e-14	22.8222
C6orf48	1.04151	10.3202	8.06255	7.71859e-15	6.71236e-14	22.8206
CITED2	-1.18947	9.75783	-8.0615	7.77622e-15	6.75899e-14	22.8133
FAM64A	2.27252	3.96798	8.05238	8.29568e-15	7.19939e-14	22.7497
MPDZ	-1.60779	10.0124	-8.05016	8.42706e-15	7.3059e-14	22.7342
LAP3	-1.0855	11.5603	-8.04625	8.66406e-15	7.49982e-14	22.707
ORM1	-2.44027	16.4212	-8.04377	8.81745e-15	7.62869e-14	22.6897
MCM8	1.29396	6.85946	8.04164	8.95161e-15	7.72894e-14	22.6749
VTCN1	-3.27387	3.28029	-8.04025	9.04011e-15	7.80136e-14	22.6652
PLK3	-1.24377	7.31195	-8.0394	9.0947e-15	7.84447e-14	22.6593
CLEC18A	1.51209	3.28684	8.03703	9.24831e-15	7.9729e-14	22.6428
NCKAP5	-1.90313	5.29664	-8.03517	9.37145e-15	8.07082e-14	22.6298
EXPH5	-2.6714	6.23596	-8.03429	9.42979e-15	8.11692e-14	22.6237
SLC46A3	-2.27383	9.55405	-8.03202	9.58216e-15	8.2313e-14	22.608
C11orf93	2.12793	4.75166	8.03185	9.59367e-15	8.237e-14	22.6068
HIST1H4H	2.05604	5.24933	8.02786	9.86877e-15	8.4646e-14	22.579
TTC39A	2.64192	6.64824	8.02501	1.00695e-14	8.62804e-14	22.5592
CTSO	-1.19688	10.4571	-8.02026	1.04135e-14	8.90426e-14	22.5262
DAPK2	1.478	7.69366	8.01942	1.04751e-14	8.94829e-14	22.5204
SMAD6	-1.32805	6.58294	-8.01705	1.0652e-14	9.08106e-14	22.5039
KCP	1.86573	3.12765	8.00881	1.12905e-14	9.61083e-14	22.4467
AZGP1	-2.32511	14.0286	-8.00698	1.14373e-14	9.73089e-14	22.434
FOXH1	1.5136	2.17769	8.0037	1.17057e-14	9.95424e-14	22.4112
MURC	1.36742	2.73227	8.00082	1.19455e-14	1.01531e-13	22.3913
SLC27A5	-2.60039	12.7265	-7.9963	1.23331e-14	1.04667e-13	22.3599
LOC127841	1.28686	1.52342	7.99606	1.23533e-14	1.04786e-13	22.3583
FANCC	-1.21623	8.53104	-7.99525	1.2424e-14	1.05333e-13	22.3527
MCM4	1.35326	9.26513	7.98803	1.30735e-14	1.10673e-13	22.3026
SIGLEC1	-1.5709	7.79016	-7.98762	1.31106e-14	1.10931e-13	22.2998
LPAL2	-2.11114	5.01842	-7.98452	1.34009e-14	1.13274e-13	22.2783
C9orf172	1.75693	3.21893	7.98348	1.34994e-14	1.1405e-13	22.2711
NCRNA00201	1.12665	9.02726	7.9819	1.36502e-14	1.15266e-13	22.2601
FOXD2	1.69628	5.35111	7.9805	1.37857e-14	1.16352e-13	22.2504
KANK4	-3.13618	4.09446	-7.97079	1.47609e-14	1.24459e-13	22.1833
FXYD1	-3.23186	9.17705	-7.96719	1.51396e-14	1.27397e-13	22.1584
ADAMTSL2	-2.60941	8.30984	-7.96568	1.53009e-14	1.28627e-13	22.1479
BGN	-1.97877	12.0023	-7.96463	1.54148e-14	1.29455e-13	22.1407
SOCS7	1.22045	4.12089	7.96234	1.56649e-14	1.31476e-13	22.1248
BLK	-2.0615	2.59641	-7.96228	1.56709e-14	1.31476e-13	22.1245
ACOT1	-1.17041	10.6295	-7.95413	1.65949e-14	1.3902e-13	22.0682
AKAP3	-1.6762	3.39421	-7.9533	1.66929e-14	1.39772e-13	22.0624
LOC387646	1.8154	3.73584	7.95306	1.67207e-14	1.39936e-13	22.0607
CNTN3	-3.22251	3.63433	-7.9523	1.68105e-14	1.40617e-13	22.0555
CHST7	-1.50621	7.0038	-7.94743	1.73951e-14	1.45291e-13	22.0219
HGFAC	-4.58999	8.60641	-7.94711	1.74345e-14	1.45549e-13	22.0196
OAF	-1.03763	12.4011	-7.94429	1.77831e-14	1.48239e-13	22.0002
PORCN	1.05189	6.51204	7.94183	1.80924e-14	1.50744e-13	21.9832
CLRN3	-3.77464	6.38834	-7.93835	1.85405e-14	1.54172e-13	21.9592
C15orf27	2.0279	3.64457	7.93728	1.86792e-14	1.5525e-13	21.9519
SEMA6D	-1.67251	5.40829	-7.93525	1.89479e-14	1.57405e-13	21.9378
MFAP4	-3.34144	7.1457	-7.93403	1.91107e-14	1.58602e-13	21.9294
FYN	-1.02454	8.77836	-7.93068	1.95645e-14	1.62288e-13	21.9064
ARSD	-1.12169	10.7115	-7.92256	2.07099e-14	1.71705e-13	21.8505
C12orf39	2.123	2.4188	7.92197	2.07959e-14	1.72333e-13	21.8464
HN1	1.09061	9.95727	7.91603	2.16792e-14	1.79389e-13	21.8055
FHL1	-1.46711	8.65266	-7.91578	2.17172e-14	1.79616e-13	21.8038
PSAT1	-1.73253	10.8638	-7.91354	2.20606e-14	1.82278e-13	21.7884
PXMP2	-1.32745	10.957	-7.91134	2.24029e-14	1.84926e-13	21.7732
DNASE1L2	1.87564	3.13866	7.91044	2.25457e-14	1.85922e-13	21.767
FOXP2	-2.6195	2.78737	-7.90831	2.28835e-14	1.88432e-13	21.7524
IQCD	1.82651	3.70258	7.9079	2.29498e-14	1.88886e-13	21.7495
THBD	-1.50791	7.88172	-7.90572	2.33027e-14	1.91697e-13	21.7346
ABHD2	-1.16479	12.6729	-7.90358	2.36541e-14	1.94304e-13	21.7198
MAN1A1	-1.46278	10.9814	-7.89911	2.44047e-14	2.00372e-13	21.6892
ADH6	-2.13428	12.092	-7.89604	2.49337e-14	2.04418e-13	21.6681
KIAA1875	1.5174	4.69618	7.89303	2.54641e-14	2.08665e-13	21.6474
ANK3	-2.3002	6.58434	-7.88988	2.60305e-14	2.131e-13	21.6258
DIO3OS	-1.98424	1.89488	-7.88875	2.6237e-14	2.14478e-13	21.618
KCNJ13	-1.23172	0.72237	-7.88793	2.63874e-14	2.15604e-13	21.6124
SYDE2	-1.53986	5.17686	-7.88278	2.73539e-14	2.23285e-13	21.5771
GBP2	1.33597	10.8414	7.88077	2.77401e-14	2.26327e-13	21.5633
AFM	-2.98812	11.1361	-7.88046	2.77997e-14	2.26705e-13	21.5612
PLXNA1	1.28266	8.69535	7.87688	2.85036e-14	2.32109e-13	21.5366
KCNJ10	-2.2968	3.67815	-7.87627	2.86259e-14	2.32993e-13	21.5324
B3GAT1	-3.20345	4.63139	-7.87563	2.87542e-14	2.33924e-13	21.528
DCST2	1.7209	4.02552	7.87057	2.97867e-14	2.41741e-13	21.4933
HAGHL	2.08424	4.08897	7.86825	3.02731e-14	2.45218e-13	21.4774
TRIM16	1.99253	8.59116	7.86737	3.04592e-14	2.46489e-13	21.4714
SLC35E4	1.19559	5.27954	7.86014	3.20329e-14	2.58852e-13	21.4219
ESCO2	1.74687	5.04944	7.85572	3.30335e-14	2.66555e-13	21.3917
TMEFF1	1.21372	4.53386	7.85452	3.3311e-14	2.68666e-13	21.3835
AGXT2	-2.7936	9.24656	-7.85267	3.37442e-14	2.7203e-13	21.3708
EHHADH	-1.84054	12.1586	-7.84822	3.48042e-14	2.80041e-13	21.3404
GPC2	1.50163	2.36124	7.84748	3.4985e-14	2.81362e-13	21.3353
HIVEP1	-1.06571	8.69407	-7.84656	3.52088e-14	2.83027e-13	21.329
HPX	-2.51513	15.4103	-7.84582	3.53915e-14	2.84226e-13	21.324
KLRD1	-1.69407	3.99893	-7.84553	3.5462e-14	2.84656e-13	21.322
IYD	-2.58565	8.27076	-7.84469	3.567e-14	2.86071e-13	21.3163
LRRC16B	-1.71975	4.13956	-7.84296	3.61019e-14	2.8938e-13	21.3044
GLYAT	-4.03211	9.31137	-7.84232	3.62644e-14	2.90423e-13	21.3
ADI1	-1.22179	13.3175	-7.83846	3.72506e-14	2.98023e-13	21.2737
DLG2	-1.79739	4.23772	-7.83409	3.83997e-14	3.06635e-13	21.2438
SEMA6C	1.34885	8.32079	7.83226	3.88911e-14	3.10266e-13	21.2313
SAA4	-2.97985	11.6763	-7.832	3.896e-14	3.10668e-13	21.2296
LOC100272228	1.40929	4.09694	7.8285	3.99211e-14	3.18033e-13	21.2057
TTC39B	-1.64667	5.38012	-7.82715	4.02966e-14	3.20872e-13	21.1965
ADH1A	-2.65476	13.0653	-7.82521	4.08441e-14	3.25079e-13	21.1832
C5orf4	-1.50408	10.7371	-7.82148	4.19135e-14	3.33277e-13	21.1578
GABRB3	-3.64773	3.68947	-7.81963	4.24567e-14	3.37278e-13	21.1452
CEP290	1.09468	7.23096	7.81421	4.40834e-14	3.49708e-13	21.1082
DHRS1	-1.36966	10.4871	-7.81012	4.5352e-14	3.59434e-13	21.0804
DNAH17	1.32049	3.98567	7.80717	4.62887e-14	3.66513e-13	21.0603
RPL36A	1.65181	5.61288	7.8051	4.69584e-14	3.71468e-13	21.0462
ITIH4	-2.06611	15.3988	-7.80203	4.79675e-14	3.79096e-13	21.0253
NOVA2	1.01341	5.18892	7.79866	4.91017e-14	3.87878e-13	21.0023
CDA	-2.2547	8.08933	-7.79731	4.95622e-14	3.91065e-13	20.9932
CD300A	-1.44271	6.82997	-7.78966	5.22597e-14	4.1167e-13	20.9411
LYG1	1.34028	3.43556	7.78279	5.48045e-14	4.30712e-13	20.8944
FBXO15	-1.38139	2.68418	-7.77765	5.67859e-14	4.4587e-13	20.8595
PDK4	-2.0564	11.203	-7.77528	5.7724e-14	4.52814e-13	20.8434
GIPC2	-1.92786	7.53187	-7.7707	5.95821e-14	4.6674e-13	20.8123
RAB6B	1.16126	6.36408	7.76622	6.14558e-14	4.80478e-13	20.7819
PDGFB	1.02052	8.41241	7.76531	6.18431e-14	4.82662e-13	20.7757
NFAM1	-1.47051	6.59259	-7.75673	6.56177e-14	5.11412e-13	20.7176
PITX1	3.64626	4.12036	7.75637	6.57786e-14	5.1243e-13	20.7152
DEPDC7	-1.6422	8.99411	-7.75446	6.66514e-14	5.18991e-13	20.7022
MXRA5	-2.13916	6.95111	-7.74481	7.12417e-14	5.53203e-13	20.6368
GCGR	-4.11374	7.63457	-7.74214	7.25621e-14	5.62939e-13	20.6188
AMOTL2	-1.24533	9.26987	-7.74114	7.30638e-14	5.66571e-13	20.612
SYNPO2	-1.58867	7.54678	-7.74104	7.3113e-14	5.66693e-13	20.6113
LOC283856	-1.67686	1.48569	-7.7393	7.39975e-14	5.72761e-13	20.5995
DCAF4L1	1.59524	2.82887	7.73478	7.63364e-14	5.90053e-13	20.569
BEST4	1.56007	2.37827	7.7292	7.93261e-14	6.12882e-13	20.5313
MAPK8IP3	1.04216	9.06293	7.7287	7.96012e-14	6.14727e-13	20.5279
AMDHD1	-1.98934	10.375	-7.72811	7.99245e-14	6.1666e-13	20.5239
NES	1.13475	9.66152	7.72767	8.01689e-14	6.18263e-13	20.5209
SLC16A2	-1.68335	10.5183	-7.72418	8.2114e-14	6.32686e-13	20.4973
TMEM150B	2.33784	6.18036	7.72365	8.24135e-14	6.34704e-13	20.4938
PRX	1.00152	6.7974	7.72319	8.26749e-14	6.36428e-13	20.4906
CROCCL2	1.02699	4.50353	7.71788	8.57505e-14	6.59202e-13	20.4548
C20orf118	1.90105	5.0226	7.71772	8.58452e-14	6.5963e-13	20.4537
PHPT1	1.00899	10.5944	7.71473	8.7631e-14	6.7274e-13	20.4335
MBL2	-2.87851	10.191	-7.7136	8.83137e-14	6.77673e-13	20.4259
CYP4A22	-3.17751	8.06276	-7.7071	9.23483e-14	7.07348e-13	20.382
SUCNR1	-2.01956	3.53609	-7.70453	9.3989e-14	7.19262e-13	20.3647
RAB20	-1.1378	9.39596	-7.70066	9.65206e-14	7.37634e-13	20.3386
NMUR1	-1.40311	3.85959	-7.69776	9.84615e-14	7.51787e-13	20.3191
WEE1	-1.0611	9.60049	-7.69208	1.02375e-13	7.80958e-13	20.2808
ABCA8	-2.86299	8.13148	-7.6906	1.0342e-13	7.88577e-13	20.2708
ASXL3	-2.0842	2.43749	-7.68908	1.04501e-13	7.96461e-13	20.2606
CYP2A7	-4.62692	6.85611	-7.67864	1.12257e-13	8.525e-13	20.1903
ANKRD34A	1.04211	3.73301	7.67581	1.14458e-13	8.68432e-13	20.1713
BHMT	-3.2559	11.8406	-7.67118	1.1814e-13	8.95563e-13	20.1402
ABLIM3	-1.23449	10.5294	-7.66824	1.20547e-13	9.13398e-13	20.1204
FAP	2.57487	4.86539	7.66689	1.21659e-13	9.21002e-13	20.1114
IQGAP2	-1.05922	11.8424	-7.6664	1.22069e-13	9.23692e-13	20.1081
SERPINB8	-1.60437	7.73169	-7.65634	1.30768e-13	9.88185e-13	20.0405
RGMA	1.57269	4.09125	7.65066	1.35945e-13	1.02547e-12	20.0024
PHGDH	-2.252	10.349	-7.65037	1.36212e-13	1.02667e-12	20.0004
FAM167B	-1.13974	6.96828	-7.65002	1.36538e-13	1.02857e-12	19.9981
TMEM132A	1.86996	7.19537	7.64919	1.37312e-13	1.03394e-12	19.9925
TMEM45A	-2.56434	8.76735	-7.64864	1.37835e-13	1.03695e-12	19.9888
GABRE	2.25992	7.35505	7.64791	1.38521e-13	1.04165e-12	19.9839
COL7A1	2.84903	5.86319	7.6413	1.44918e-13	1.08782e-12	19.9396
RGAG4	-1.7117	6.49345	-7.63854	1.47668e-13	1.10748e-12	19.9212
C11orf84	1.0738	7.48876	7.6358	1.50461e-13	1.12743e-12	19.9028
GPRIN2	-2.53689	2.20355	-7.63554	1.50725e-13	1.1289e-12	19.9011
LOC144486	1.10416	2.30073	7.63522	1.51053e-13	1.13086e-12	19.8989
CLYBL	-1.22465	9.11681	-7.63299	1.53367e-13	1.14666e-12	19.884
RNF144B	-1.13701	8.62797	-7.63284	1.53529e-13	1.14736e-12	19.883
MYCT1	-1.11346	7.20964	-7.63202	1.54391e-13	1.15278e-12	19.8775
ELP2P	1.06275	2.36396	7.62793	1.58751e-13	1.18481e-12	19.8501
RHBDL1	1.53311	5.22669	7.62655	1.6026e-13	1.19502e-12	19.8408
GGT6	-2.79036	2.64282	-7.62301	1.64167e-13	1.22199e-12	19.8172
KIRREL3	-1.55654	1.22763	-7.61905	1.68665e-13	1.25382e-12	19.7907
CENPQ	1.0442	6.51808	7.6155	1.72783e-13	1.28274e-12	19.767
NRM	1.23385	8.05338	7.61479	1.73626e-13	1.28843e-12	19.7622
BNIPL	1.32389	2.94721	7.60816	1.81641e-13	1.34496e-12	19.7179
LOC401052	1.12063	4.61688	7.60482	1.85816e-13	1.37527e-12	19.6956
C9orf45	1.28825	5.63194	7.60307	1.88048e-13	1.39056e-12	19.6839
ALAS2	-1.47517	1.28402	-7.60282	1.88368e-13	1.39232e-12	19.6822
LOC150197	2.05621	3.43097	7.60035	1.91556e-13	1.41527e-12	19.6658
KCNJ15	-1.85078	4.48609	-7.59895	1.93389e-13	1.42819e-12	19.6564
EGFL6	1.82987	1.93331	7.59882	1.93551e-13	1.42876e-12	19.6556
C20orf56	-1.6242	11.6019	-7.59837	1.94149e-13	1.43255e-12	19.6526
APOL1	-1.2032	12.2474	-7.59417	1.99767e-13	1.47271e-12	19.6246
ANXA3	-2.43372	4.16248	-7.59135	2.03634e-13	1.50057e-12	19.6057
EML6	1.71203	5.05531	7.58896	2.06964e-13	1.52324e-12	19.5898
PRKAG2	-1.06065	9.09496	-7.58537	2.12084e-13	1.56011e-12	19.5658
MOSC2	-1.14114	10.791	-7.58163	2.17532e-13	1.59811e-12	19.541
EPHX4	1.47182	1.9923	7.58062	2.19022e-13	1.60835e-12	19.5343
ZNF296	1.68701	4.29236	7.58024	2.19596e-13	1.61186e-12	19.5317
PCDH19	-1.48994	2.19189	-7.57957	2.20588e-13	1.61774e-12	19.5273
S100A3	1.76235	2.60405	7.57946	2.20766e-13	1.61834e-12	19.5265
PLIN1	-2.18729	6.95562	-7.57342	2.29995e-13	1.68453e-12	19.4863
F9	-3.4039	11.3031	-7.56805	2.38523e-13	1.74247e-12	19.4505
DAK	-1.48984	11.5461	-7.56201	2.48486e-13	1.8129e-12	19.4104
SULT1A1	-1.55109	11.3163	-7.55953	2.52693e-13	1.84121e-12	19.3939
C6orf225	-1.36514	6.70063	-7.55416	2.62052e-13	1.90858e-12	19.3582
MRAP2	2.79356	4.90933	7.55323	2.63718e-13	1.91988e-12	19.352
LRRK2	-1.68624	6.77751	-7.5527	2.64663e-13	1.9251e-12	19.3485
FAM46C	-1.62818	7.81612	-7.54984	2.6984e-13	1.96191e-12	19.3295
HOXA10	3.16033	4.00148	7.54471	2.79361e-13	2.02852e-12	19.2955
TSPAN7	-1.32789	8.4097	-7.54322	2.82191e-13	2.04731e-12	19.2856
ITPKA	2.09402	6.68974	7.53826	2.91813e-13	2.11349e-12	19.2527
FAM169B	-2.66706	2.56247	-7.53683	2.94652e-13	2.13313e-12	19.2432
ESPL1	1.8858	7.28074	7.53633	2.95643e-13	2.13939e-12	19.2399
MPPED1	-2.83031	6.31826	-7.53511	2.98098e-13	2.15564e-12	19.2318
RHPN1	1.53447	6.50732	7.53509	2.98144e-13	2.15564e-12	19.2316
MCM3APAS	1.26985	3.27399	7.53394	3.00461e-13	2.17147e-12	19.224
NLRP12	-1.10944	1.47117	-7.53091	3.06674e-13	2.21258e-12	19.2039
ORM2	-2.2236	14.549	-7.53006	3.08449e-13	2.22444e-12	19.1983
WDR72	-2.65436	8.1785	-7.52311	3.23254e-13	2.32625e-12	19.1523
RASGRP4	-1.19579	4.38163	-7.5188	3.3279e-13	2.39181e-12	19.1238
ARHGAP11B	1.70306	2.67885	7.51394	3.43889e-13	2.46634e-12	19.0916
ZDBF2	-2.16705	5.2111	-7.51336	3.45229e-13	2.4749e-12	19.0877
ISX	3.85877	4.16359	7.51277	3.46624e-13	2.48279e-12	19.0838
PDCD1LG2	-1.62241	4.55388	-7.50798	3.57978e-13	2.55978e-12	19.0522
GADD45G	-1.78053	10.2716	-7.50485	3.65632e-13	2.6134e-12	19.0314
SELE	-2.21984	4.99055	-7.50204	3.72614e-13	2.66106e-12	19.0129
ANXA2	1.13607	12.6762	7.49767	3.83742e-13	2.7359e-12	18.984
PAPSS2	-1.20874	10.6298	-7.49753	3.84104e-13	2.73733e-12	18.9831
RNPC3	1.04416	6.4877	7.49547	3.89464e-13	2.77435e-12	18.9695
PROCA1	1.22785	3.85692	7.49395	3.93476e-13	2.80175e-12	18.9594
SIK1	-1.53004	11.2745	-7.48915	4.06392e-13	2.89007e-12	18.9277
NRG3	-2.04724	2.07616	-7.48341	4.22376e-13	2.99869e-12	18.8899
CHKB-CPT1B	1.12159	8.16192	7.48287	4.23925e-13	3.00843e-12	18.8863
SSC5D	-2.02875	5.36824	-7.47482	4.47481e-13	3.16364e-12	18.8332
CPXM1	2.18294	4.99002	7.47252	4.54447e-13	3.2102e-12	18.8181
SEPP1	-1.29349	15.738	-7.4721	4.55725e-13	3.21788e-12	18.8153
METTL7A	-1.11621	13.5958	-7.47148	4.57627e-13	3.22727e-12	18.8112
CASR	-2.37202	2.1991	-7.4665	4.73199e-13	3.33291e-12	18.7784
TPK1	-1.1428	5.90225	-7.46624	4.74017e-13	3.33727e-12	18.7767
PNMAL2	-1.35032	4.38441	-7.4648	4.78637e-13	3.3684e-12	18.7672
KCNA3	-1.65192	2.63374	-7.46334	4.83335e-13	3.40005e-12	18.7576
TSPAN12	-1.39899	8.53467	-7.46272	4.85349e-13	3.41137e-12	18.7536
C8B	-2.14284	12.6995	-7.4623	4.86734e-13	3.41969e-12	18.7508
GPR82	-1.32626	1.79084	-7.45855	4.99132e-13	3.50097e-12	18.7261
ARHGAP22	1.43809	4.71339	7.4577	5.01964e-13	3.51791e-12	18.7205
C15orf34	1.17653	3.15786	7.45579	5.08426e-13	3.56025e-12	18.708
BLNK	-1.10526	8.88146	-7.45567	5.08864e-13	3.56183e-12	18.7072
HCG27	1.11982	4.02084	7.4549	5.11485e-13	3.5787e-12	18.7021
ADRB1	-1.91118	2.94512	-7.45246	5.19938e-13	3.63484e-12	18.686
PGLYRP2	-2.86244	10.8561	-7.44856	5.33676e-13	3.72625e-12	18.6605
ECHDC2	-1.13642	11.6885	-7.44448	5.4849e-13	3.82652e-12	18.6336
IGSF10	-1.9446	3.1391	-7.44137	5.60003e-13	3.90362e-12	18.6132
AURKAPS1	1.1666	3.09913	7.43718	5.75933e-13	4.0064e-12	18.5857
TMEM71	-1.22064	3.64239	-7.43551	5.82412e-13	4.0498e-12	18.5747
NHLRC2	-1.07865	6.21063	-7.43372	5.89426e-13	4.0952e-12	18.563
GOT1	-1.34175	12.723	-7.43365	5.89724e-13	4.09559e-12	18.5625
PHYH	-1.25102	12.6391	-7.43307	5.91992e-13	4.10942e-12	18.5587
FGD1	1.41321	6.78326	7.43302	5.92203e-13	4.10942e-12	18.5584
SORD	-1.51642	12.2791	-7.43066	6.01627e-13	4.17311e-12	18.5429
EIF4E3	-1.62262	7.62864	-7.42726	6.15458e-13	4.26554e-12	18.5206
ARHGAP42	-1.19548	7.12792	-7.4269	6.16963e-13	4.27422e-12	18.5182
NLRP14	-1.43811	1.56665	-7.4255	6.22771e-13	4.31269e-12	18.509
C8ORFK29	1.38994	2.40182	7.42166	6.38942e-13	4.42105e-12	18.4839
AKR7A3	-2.67742	10.3727	-7.42146	6.39818e-13	4.4253e-12	18.4825
CES7	-2.52166	4.63595	-7.41622	6.62614e-13	4.57734e-12	18.4482
CYB5A	-1.23541	13.1814	-7.4137	6.73847e-13	4.65114e-12	18.4317
CHML	1.38488	8.01143	7.41344	6.75002e-13	4.65531e-12	18.43
IL2RB	-1.5639	7.1619	-7.40761	7.01793e-13	4.83416e-12	18.3919
RNF157	2.01179	7.74483	7.39719	7.52299e-13	5.17573e-12	18.3237
GATM	-1.6467	14.2599	-7.39507	7.63027e-13	5.24314e-12	18.3098
TMEM47	-1.57613	8.4656	-7.39328	7.72163e-13	5.30375e-12	18.2982
SATB1	-1.6138	7.52013	-7.39227	7.77378e-13	5.33741e-12	18.2916
C1orf182	1.43153	3.77362	7.39034	7.87466e-13	5.40447e-12	18.2789
UCKL1AS	1.23246	3.16181	7.39002	7.89142e-13	5.41377e-12	18.2768
PTGIR	-1.64103	5.63236	-7.38978	7.90376e-13	5.42004e-12	18.2753
CMTM4	1.15455	8.01312	7.38769	8.01465e-13	5.48818e-12	18.2616
MEX3A	1.42099	6.72059	7.38766	8.0162e-13	5.48818e-12	18.2615
ATF5	-2.32848	12.9824	-7.38761	8.01885e-13	5.48818e-12	18.2611
TRANK1	-1.11819	9.14332	-7.38757	8.02112e-13	5.48818e-12	18.2609
GNMT	-2.89242	9.67772	-7.38754	8.02262e-13	5.48818e-12	18.2607
HRCT1	2.15974	6.46586	7.38615	8.09715e-13	5.53469e-12	18.2516
NAALADL2	-1.90644	4.78617	-7.37984	8.44481e-13	5.76068e-12	18.2104
PRND	2.27319	2.89791	7.37937	8.47115e-13	5.77398e-12	18.2073
LQK1	1.59608	5.60634	7.3764	8.63994e-13	5.88428e-12	18.188
SLC22A3	-1.96287	12.4434	-7.37373	8.79479e-13	5.98353e-12	18.1706
SIGLEC16	-1.33914	3.17516	-7.37227	8.88055e-13	6.03599e-12	18.161
SPATA18	-2.34209	5.72391	-7.37122	8.94322e-13	6.07379e-12	18.1542
SLC27A2	-1.99734	11.5482	-7.36703	9.19538e-13	6.23743e-12	18.1269
CTF1	-1.66522	3.97255	-7.36578	9.27245e-13	6.28718e-12	18.1187
CPEB4	-1.01762	10.4195	-7.36506	9.3168e-13	6.31472e-12	18.114
ANG	-1.74659	13.2029	-7.36434	9.36161e-13	6.34255e-12	18.1093
PRELP	-2.49169	7.86076	-7.36363	9.40569e-13	6.36739e-12	18.1047
DNAH6	-2.47946	4.85771	-7.36363	9.40582e-13	6.36739e-12	18.1047
MYO16	-1.80542	5.24346	-7.36161	9.53283e-13	6.44562e-12	18.0916
C21orf82	-1.08575	1.93507	-7.35836	9.74105e-13	6.58115e-12	18.0704
ACAN	2.45398	3.68216	7.35812	9.75668e-13	6.58907e-12	18.0688
SIX2	2.32816	2.39943	7.35617	9.88354e-13	6.66409e-12	18.0561
MT1A	-2.81967	6.7537	-7.35486	9.96972e-13	6.71684e-12	18.0476
PAIP2B	-2.21897	7.94058	-7.35107	1.02236e-12	6.88236e-12	18.023
CP	-2.08759	14.668	-7.35088	1.0237e-12	6.88867e-12	18.0217
FAM160A1	-1.74897	2.88408	-7.34908	1.03597e-12	6.96845e-12	18.01
COMT	-1.06088	11.6448	-7.34626	1.05555e-12	7.09734e-12	17.9916
RNF180	-1.68054	5.89824	-7.34591	1.058e-12	7.111e-12	17.9894
CEND1	1.37281	2.10269	7.34196	1.08605e-12	7.28791e-12	17.9637
VASH2	1.94643	4.66701	7.33962	1.10301e-12	7.3988e-12	17.9485
ALX3	1.70628	3.61731	7.33666	1.1249e-12	7.53966e-12	17.9293
GSDMC	1.88495	2.04719	7.33107	1.16729e-12	7.80827e-12	17.893
TSPAN11	-1.83868	3.74069	-7.32538	1.21217e-12	8.10525e-12	17.856
TAF1A	1.12605	5.4238	7.32455	1.21878e-12	8.14626e-12	17.8507
SPINK5	2.3731	3.20343	7.3216	1.24286e-12	8.30392e-12	17.8315
CNGA1	-2.37159	7.23919	-7.31814	1.27162e-12	8.48603e-12	17.8091
ADAM6	-3.1445	10.9247	-7.31593	1.29036e-12	8.5975e-12	17.7947
BNC1	-1.34742	1.34896	-7.31409	1.30608e-12	8.69881e-12	17.7829
KCNH7	-1.57753	1.28802	-7.30857	1.35463e-12	9.01505e-12	17.7471
MYBL1	1.16426	6.25912	7.30591	1.37868e-12	9.17148e-12	17.7298
ENPP1	-1.084	10.6691	-7.29924	1.44071e-12	9.56907e-12	17.6867
ASPDH	-2.82325	9.08697	-7.29762	1.45621e-12	9.66441e-12	17.6762
SGEF	-1.61305	8.8865	-7.29541	1.47764e-12	9.80278e-12	17.6619
SLC30A1	-1.17586	9.19315	-7.29306	1.50073e-12	9.94812e-12	17.6467
KLHL31	1.25466	4.38169	7.29122	1.51901e-12	1.00654e-11	17.6348
CPLX2	4.73014	5.13339	7.28301	1.60353e-12	1.06005e-11	17.5817
CCDC11	1.34074	2.83715	7.27847	1.65219e-12	1.09051e-11	17.5524
SLC38A4	-2.15734	12.3594	-7.27147	1.73011e-12	1.13971e-11	17.5073
LOC100129726	1.29064	2.31005	7.27029	1.7436e-12	1.14815e-11	17.4997
KLF9	-1.31912	11.2067	-7.2693	1.75508e-12	1.15526e-11	17.4932
MAGEA1	4.07367	3.88716	7.26747	1.77636e-12	1.16881e-11	17.4814
TMEM151B	1.18925	2.77432	7.26648	1.78786e-12	1.17593e-11	17.4751
THEM5	1.27319	2.16101	7.26476	1.8083e-12	1.18891e-11	17.464
ADCY1	-2.63697	7.1892	-7.2586	1.88301e-12	1.23422e-11	17.4243
GREM2	-3.46801	6.86492	-7.2586	1.88307e-12	1.23422e-11	17.4243
ADAMTS2	-2.22578	6.10218	-7.25489	1.92948e-12	1.26366e-11	17.4004
ENPEP	-1.50614	9.81397	-7.25364	1.94544e-12	1.27362e-11	17.3923
MYO15B	1.27174	9.84389	7.25056	1.98516e-12	1.29881e-11	17.3725
PFKFB2	1.05749	8.0871	7.25054	1.98545e-12	1.29881e-11	17.3724
TRIM7	1.60769	4.13906	7.24609	2.04428e-12	1.33548e-11	17.3438
TMEM25	-1.81288	6.97466	-7.24606	2.04467e-12	1.33548e-11	17.3436
ADH1C	-3.35369	12.2512	-7.24274	2.08978e-12	1.36389e-11	17.3222
PTGER2	-1.55011	4.24158	-7.24116	2.11158e-12	1.37652e-11	17.312
SLCO2B1	-1.43517	12.1626	-7.23946	2.13525e-12	1.38986e-11	17.3011
KIF4B	1.09538	2.08775	7.23945	2.13534e-12	1.38986e-11	17.3011
SGCA	-2.2316	3.93151	-7.23764	2.16084e-12	1.40538e-11	17.2894
GADD45A	-1.15083	10.5748	-7.23715	2.16777e-12	1.40934e-11	17.2863
2017-09-03	1.98102	3.93695	7.23534	2.19374e-12	1.42349e-11	17.2746
FNIP2	-1.91513	8.48587	-7.23286	2.22967e-12	1.44569e-11	17.2587
HEY2	-1.31187	6.88684	-7.22864	2.29222e-12	1.48227e-11	17.2316
LIMK1	1.09781	8.44771	7.22823	2.29841e-12	1.4857e-11	17.2289
OLFM1	-2.06807	5.17656	-7.22246	2.38692e-12	1.54056e-11	17.1919
PLG	-2.44734	14.5623	-7.22157	2.40088e-12	1.54897e-11	17.1862
LAMB2L	1.17272	3.38083	7.2186	2.44798e-12	1.57876e-11	17.1672
HAS2	-2.2213	2.91013	-7.21657	2.4807e-12	1.59925e-11	17.1542
IGF2BP3	2.40893	6.01837	7.21526	2.50212e-12	1.61244e-11	17.1457
LOC92973	1.16782	3.86828	7.2134	2.53274e-12	1.63155e-11	17.1338
PHYHD1	-2.55866	7.90982	-7.2129	2.54114e-12	1.63635e-11	17.1306
MAPK11	1.2442	7.31654	7.21153	2.56398e-12	1.65024e-11	17.1218
WFDC1	-1.78407	4.74287	-7.21149	2.56468e-12	1.65024e-11	17.1215
SC5DL	-1.19566	11.5543	-7.21137	2.5667e-12	1.65065e-11	17.1208
SPP2	-3.41747	9.68591	-7.21133	2.56726e-12	1.65065e-11	17.1205
VWF	1.47907	10.4849	7.21088	2.57486e-12	1.6549e-11	17.1176
FCGR3A	-1.53785	9.38981	-7.21008	2.58841e-12	1.66235e-11	17.1125
SLC4A4	-2.16985	8.80669	-7.20904	2.60598e-12	1.67236e-11	17.1059
C9orf72	-1.05565	7.5432	-7.20648	2.6501e-12	1.69938e-11	17.0894
SLC3A1	-3.30161	5.95673	-7.20509	2.67421e-12	1.71354e-11	17.0806
PRRG4	-1.28613	7.42585	-7.205	2.6758e-12	1.71391e-11	17.08
CYP2A6	-4.51477	11.8013	-7.20484	2.67867e-12	1.7151e-11	17.0789
ACOX2	-1.64201	11.0368	-7.19665	2.82594e-12	1.80424e-11	17.0265
CELF6	1.58326	5.78188	7.19662	2.82643e-12	1.80424e-11	17.0263
MAPK12	1.65645	7.13551	7.19307	2.89267e-12	1.84374e-11	17.0036
GPR65	-1.31915	5.07756	-7.19301	2.8939e-12	1.84382e-11	17.0032
2017-09-05	1.62725	7.4098	7.18984	2.95433e-12	1.88091e-11	16.983
USP49	1.29761	2.8418	7.18812	2.98762e-12	1.90067e-11	16.972
C3P1	-3.00099	9.60475	-7.1826	3.09733e-12	1.96898e-11	16.9367
SOX12	1.16667	9.0553	7.18243	3.10063e-12	1.97034e-11	16.9356
PTGDR	-1.31095	2.8945	-7.17659	3.22107e-12	2.0415e-11	16.8983
FGB	-2.28456	16.9738	-7.17556	3.24268e-12	2.05366e-11	16.8917
GJB2	-1.50532	9.26488	-7.17234	3.31146e-12	2.09486e-11	16.8712
PRSS22	-2.46238	2.04792	-7.17201	3.31864e-12	2.09861e-11	16.869
SLC34A1	-1.71944	2.76768	-7.17117	3.3369e-12	2.10937e-11	16.8637
CYP8B1	-3.70259	11.3467	-7.17094	3.34183e-12	2.1117e-11	16.8622
SPTBN2	-2.0378	9.06436	-7.16717	3.42502e-12	2.16104e-11	16.8381
ST6GALNAC1	-1.54296	1.93387	-7.16276	3.52459e-12	2.22303e-11	16.8101
IRF4	-2.12461	4.20111	-7.15361	3.74095e-12	2.35598e-11	16.7517
RHBDF2	1.0038	8.87173	7.15223	3.77451e-12	2.37622e-11	16.743
ACADL	-2.97975	6.83592	-7.15215	3.77645e-12	2.37656e-11	16.7425
CYP2J2	-1.62225	10.6449	-7.15009	3.82742e-12	2.40774e-11	16.7293
CCL2	-1.7441	7.89131	-7.14839	3.87002e-12	2.43364e-11	16.7185
TRPM8	-2.52793	8.21782	-7.14798	3.88024e-12	2.43824e-11	16.7159
RNF150	-1.71708	2.15243	-7.14731	3.89727e-12	2.44779e-11	16.7116
CYP2E1	-4.31522	13.7687	-7.14727	3.89833e-12	2.44779e-11	16.7113
TIAM1	-1.52171	6.49586	-7.14233	4.0255e-12	2.5267e-11	16.6799
RBM24	1.90782	6.16017	7.14054	4.07256e-12	2.55529e-11	16.6685
NRIP2	1.19436	5.58201	7.13938	4.10312e-12	2.57351e-11	16.6612
PVRL1	1.09529	8.51429	7.1344	4.23797e-12	2.65612e-11	16.6295
ABHD15	-1.26568	8.96904	-7.13428	4.24125e-12	2.65719e-11	16.6288
LOC255167	-3.81044	8.14558	-7.13366	4.2584e-12	2.66694e-11	16.6248
TNN	-1.69051	4.36746	-7.13234	4.29507e-12	2.68692e-11	16.6164
FAT4	-1.82284	6.82497	-7.13192	4.30692e-12	2.69334e-11	16.6137
KLF4	-1.61324	7.6868	-7.12964	4.37095e-12	2.73035e-11	16.5993
DCXR	-1.75153	13.4592	-7.12534	4.49452e-12	2.80339e-11	16.572
FBXO32	1.51691	6.65166	7.12417	4.52864e-12	2.82322e-11	16.5645
AJAP1	-1.60378	1.67358	-7.12331	4.55412e-12	2.83742e-11	16.5591
PRKCB	-1.56681	6.05209	-7.12165	4.60325e-12	2.86698e-11	16.5485
AIM1	-1.4297	8.31621	-7.12068	4.63251e-12	2.88414e-11	16.5423
L1CAM	-1.77652	2.3574	-7.11919	4.67732e-12	2.90989e-11	16.5329
HERC5	-1.65513	7.40845	-7.11636	4.76381e-12	2.96152e-11	16.515
LRRC1	2.15561	7.01145	7.11112	4.92823e-12	3.05923e-11	16.4817
GRAMD1A	1.17418	9.70834	7.11055	4.94662e-12	3.06952e-11	16.4781
HIST1H4I	1.04159	1.11921	7.1101	4.96088e-12	3.07611e-11	16.4753
AOX1	-2.505	13.3836	-7.10983	4.9695e-12	3.08032e-11	16.4736
HEPN1	-4.02368	4.23572	-7.10971	4.97341e-12	3.08162e-11	16.4728
CD82	-1.06022	9.58111	-7.10759	5.04204e-12	3.12071e-11	16.4594
PLEKHH1	1.27455	6.29301	7.10672	5.07058e-12	3.13722e-11	16.4538
CYP4F2	-2.67803	10.5405	-7.10665	5.07295e-12	3.13754e-11	16.4534
TMEM145	2.10908	2.68258	7.10075	5.2704e-12	3.25608e-11	16.416
EFCAB1	-1.66016	2.10524	-7.10014	5.29118e-12	3.26773e-11	16.4121
HIST1H2BG	1.63702	3.12474	7.09667	5.41105e-12	3.33932e-11	16.3902
VNN1	-2.88927	10.5341	-7.09402	5.50444e-12	3.39447e-11	16.3735
LOC339674	1.20059	1.23496	7.09114	5.6079e-12	3.45449e-11	16.3552
LOC100286793	1.02979	7.0614	7.08675	5.76933e-12	3.55005e-11	16.3274
PLA2G16	-1.39443	10.1826	-7.0855	5.81609e-12	3.57492e-11	16.3195
OGDHL	-2.46271	10.4476	-7.0832	5.90305e-12	3.62573e-11	16.305
SRGN	-1.23462	9.42766	-7.08134	5.97439e-12	3.66688e-11	16.2932
TAL2	1.25034	1.58152	7.07779	6.11276e-12	3.74773e-11	16.2708
F2RL3	1.8898	5.61335	7.07526	6.21343e-12	3.80668e-11	16.2548
TNFSF4	1.33258	5.91564	7.07387	6.26938e-12	3.83957e-11	16.246
NCRNA00095	1.26798	4.41118	7.07371	6.27588e-12	3.84216e-11	16.245
ADORA3	-1.4758	5.71183	-7.07264	6.31912e-12	3.86723e-11	16.2383
FAM162B	1.29434	3.7464	7.07051	6.40639e-12	3.91922e-11	16.2249
SFTPD	-1.78781	2.83691	-7.06995	6.42977e-12	3.93067e-11	16.2213
SERPINA1	-1.40139	18.8955	-7.06986	6.43348e-12	3.93152e-11	16.2207
CCT6B	-1.60666	4.94883	-7.06888	6.47437e-12	3.95508e-11	16.2145
SAMD11	-2.47039	4.52951	-7.0682	6.5024e-12	3.97076e-11	16.2103
NPBWR1	-1.92622	1.63047	-7.06078	6.82085e-12	4.15921e-11	16.1635
C1orf112	1.10923	7.35739	7.06069	6.82475e-12	4.1601e-11	16.1629
UGT2B10	-2.62951	11.6801	-7.05873	6.91158e-12	4.21151e-11	16.1506
BEND3	1.03257	6.33981	7.05774	6.95572e-12	4.23687e-11	16.1443
TTF2	1.06027	6.75125	7.055	7.07954e-12	4.30608e-11	16.127
LOC342346	-1.35552	2.00628	-7.05237	7.20017e-12	4.37473e-11	16.1105
RAET1E	1.03258	1.48264	7.05195	7.22001e-12	4.38521e-11	16.1078
PABPC4L	1.18278	3.30175	7.05185	7.22436e-12	4.38628e-11	16.1072
NCAM2	-2.31521	2.65259	-7.05009	7.30669e-12	4.43467e-11	16.0961
ALDOB	-2.71816	15.7021	-7.04843	7.38533e-12	4.48079e-11	16.0856
PRRT2	1.29999	3.86723	7.04757	7.42628e-12	4.50401e-11	16.0802
MYO10	-1.55743	7.87546	-7.04502	7.54899e-12	4.57515e-11	16.0642
SOX6	-2.06423	6.94333	-7.04025	7.78368e-12	4.71063e-11	16.0342
CLU	-1.18922	16.6002	-7.03723	7.93642e-12	4.79448e-11	16.0152
PDGFC	-1.12916	8.29116	-7.03544	8.02793e-12	4.8463e-11	16.004
GSPT2	-2.22819	6.7141	-7.03377	8.11438e-12	4.89674e-11	15.9935
HIST1H3B	1.31043	1.46518	7.0285	8.39366e-12	5.05625e-11	15.9604
CLSTN2	-1.93658	3.3785	-7.02775	8.43431e-12	5.07892e-11	15.9556
NAP1L5	-1.24878	6.2659	-7.02646	8.50424e-12	5.11374e-11	15.9475
SNHG4	1.35312	1.87887	7.01599	9.09519e-12	5.45744e-11	15.8818
SLC10A1	-3.50268	10.3209	-7.01363	9.23348e-12	5.53255e-11	15.867
POU5F1	1.65676	3.83453	7.01325	9.2558e-12	5.54397e-11	15.8646
PAFAH1B3	1.47072	8.2436	7.01232	9.31157e-12	5.5754e-11	15.8588
PRUNE2	-1.72951	4.61731	-7.0107	9.40838e-12	5.63136e-11	15.8486
FGD4	-1.11984	8.91203	-7.00904	9.50878e-12	5.68542e-11	15.8383
GCHFR	-1.13043	10.2491	-7.00312	9.87655e-12	5.89488e-11	15.8011
TNFSF11	-2.1825	3.90199	-6.99716	1.02604e-11	6.11964e-11	15.7638
HAR1A	-1.62482	2.1251	-6.99628	1.03183e-11	6.14984e-11	15.7583
PLA2R1	-1.86536	3.61431	-6.99402	1.04681e-11	6.23034e-11	15.7442
GAS1	-1.88191	4.58428	-6.99177	1.06197e-11	6.31166e-11	15.7301
CDCA7	2.47176	4.65152	6.98974	1.07587e-11	6.39206e-11	15.7174
SLC34A2	-3.35421	3.7074	-6.98744	1.09179e-11	6.47982e-11	15.703
KIF20B	1.06732	6.79545	6.98557	1.1049e-11	6.54839e-11	15.6913
RUNDC3B	-1.71884	7.10877	-6.9849	1.10963e-11	6.57414e-11	15.6871
C17orf55	1.45186	6.46384	6.97771	1.16176e-11	6.87336e-11	15.6422
MGC16121	-1.20848	3.20753	-6.97368	1.19202e-11	7.04006e-11	15.617
C4orf31	-1.52722	1.60938	-6.97326	1.19525e-11	7.05664e-11	15.6144
SMARCA2	-1.03024	10.3956	-6.97226	1.20288e-11	7.09676e-11	15.6082
GJB3	-2.17601	3.06818	-6.97136	1.20977e-11	7.13489e-11	15.6026
ZMYND10	1.4006	3.17371	6.96643	1.2484e-11	7.35246e-11	15.5718
CSAD	-1.199	9.2164	-6.95997	1.30083e-11	7.64527e-11	15.5316
CRYL1	-1.08568	11.6905	-6.95899	1.30899e-11	7.68625e-11	15.5254
DPYD	-1.2683	9.90687	-6.95697	1.32599e-11	7.7796e-11	15.5128
TMCO3	1.08051	9.62522	6.95175	1.3708e-11	8.03412e-11	15.4803
C8orf45	1.00629	5.10574	6.94605	1.4214e-11	8.32202e-11	15.4448
FAM110C	-1.88335	4.56451	-6.94147	1.46338e-11	8.55302e-11	15.4163
XDH	-2.2256	9.90518	-6.94124	1.46551e-11	8.55955e-11	15.4149
BCAT1	1.3448	6.65995	6.9387	1.48937e-11	8.68989e-11	15.3991
ANO1	-2.1885	9.8608	-6.93758	1.50001e-11	8.74288e-11	15.3922
ITGA7	1.14175	8.33543	6.9349	1.52576e-11	8.88684e-11	15.3755
ADM2	1.75221	7.98401	6.93233	1.55091e-11	9.03021e-11	15.3595
SLC5A3	-1.10337	8.19853	-6.92669	1.60742e-11	9.34637e-11	15.3245
SRXN1	1.23821	11.1785	6.9241	1.63408e-11	9.49161e-11	15.3084
CISH	-1.18087	9.6236	-6.92329	1.64248e-11	9.5371e-11	15.3034
SAMD12	-2.24759	5.12241	-6.922	1.656e-11	9.6074e-11	15.2954
ALDH5A1	-1.06916	11.5928	-6.92029	1.67406e-11	9.70712e-11	15.2847
EME2	1.29131	3.1342	6.9152	1.72889e-11	1.00079e-10	15.2532
PDE8B	-1.3758	3.39977	-6.91515	1.72951e-11	1.0008e-10	15.2529
ARSF	-2.89531	3.18216	-6.9135	1.74763e-11	1.0106e-10	15.2427
ACBD7	1.36074	3.89295	6.91053	1.78088e-11	1.02907e-10	15.2242
TTPAL	-1.00879	9.56771	-6.90714	1.81948e-11	1.04964e-10	15.2032
INHBC	-2.12684	9.37746	-6.90666	1.82505e-11	1.05213e-10	15.2003
NPB	1.8272	3.64476	6.89696	1.94062e-11	1.11571e-10	15.1402
RGS9BP	1.11533	1.39433	6.89461	1.96961e-11	1.1316e-10	15.1257
GCKR	-1.79832	9.67157	-6.89256	1.99534e-11	1.146e-10	15.113
TTR	-2.45833	14.9653	-6.89007	2.02702e-11	1.16267e-10	15.0976
ANXA2P1	1.10495	4.92786	6.88775	2.0569e-11	1.17855e-10	15.0833
SLC39A8	-1.03854	9.56772	-6.88421	2.10354e-11	1.20446e-10	15.0613
HAO1	-2.15877	11.7711	-6.8817	2.13712e-11	1.2212e-10	15.0458
F11	-1.7417	10.6852	-6.88145	2.14044e-11	1.22227e-10	15.0443
CD109	1.85236	7.29497	6.87612	2.21379e-11	1.2616e-10	15.0114
TLR3	-1.4719	6.60588	-6.87097	2.28688e-11	1.30237e-10	14.9796
CD69	-1.67482	5.39203	-6.87036	2.29571e-11	1.30696e-10	14.9758
RAB3B	2.15386	3.36767	6.86863	2.32078e-11	1.32035e-10	14.9652
CCDC154	1.39465	2.65849	6.868	2.33003e-11	1.32516e-10	14.9613
CDK5R1	1.09972	5.46137	6.86383	2.3922e-11	1.35869e-10	14.9356
USH2A	-2.18881	6.81679	-6.86316	2.40219e-11	1.36391e-10	14.9315
SLC6A12	-2.01669	9.69053	-6.86243	2.41327e-11	1.36928e-10	14.927
G0S2	-2.05421	10.0394	-6.85841	2.47523e-11	1.40302e-10	14.9022
SC65	1.18901	7.89894	6.8577	2.48625e-11	1.40879e-10	14.8978
PTPRB	-1.28688	8.63975	-6.85713	2.49533e-11	1.41346e-10	14.8943
GLUD2	-1.46062	9.87247	-6.85555	2.52024e-11	1.42661e-10	14.8846
GDF6	-1.66926	2.49704	-6.85475	2.53301e-11	1.43241e-10	14.8796
IGSF3	1.94672	7.54488	6.85465	2.5346e-11	1.43283e-10	14.879
AR	-2.52578	6.73615	-6.85274	2.56527e-11	1.44871e-10	14.8672
GRIK1	-1.1396	1.0047	-6.85219	2.57402e-11	1.45317e-10	14.8639
MEFV	-1.15492	2.94912	-6.84917	2.62343e-11	1.47859e-10	14.8453
TM6SF2	-1.87205	8.37152	-6.84658	2.6666e-11	1.50142e-10	14.8294
FLJ12825	1.37681	1.67833	6.8443	2.70507e-11	1.52171e-10	14.8153
GATA3	-1.60003	4.49137	-6.84363	2.71646e-11	1.52745e-10	14.8112
GBP1	-1.22225	10.1672	-6.84356	2.71776e-11	1.52768e-10	14.8108
APOA5	-2.47772	11.8383	-6.84344	2.71978e-11	1.5283e-10	14.81
GDPD3	1.55907	3.86767	6.83788	2.81651e-11	1.58055e-10	14.7759
ADM	-1.22153	8.60199	-6.83725	2.82775e-11	1.58634e-10	14.772
LRRC3	-1.6096	7.25306	-6.83684	2.83495e-11	1.58879e-10	14.7695
HEPACAM	-3.9928	4.67675	-6.83677	2.83629e-11	1.58902e-10	14.769
TNFRSF11B	-2.34508	6.52708	-6.83648	2.84146e-11	1.59086e-10	14.7672
MKRN3	2.198	2.70519	6.83629	2.84477e-11	1.59218e-10	14.7661
RORA	-1.14511	9.53999	-6.83568	2.85577e-11	1.59728e-10	14.7623
SLC1A1	-2.43075	9.08834	-6.83337	2.89748e-11	1.62008e-10	14.7481
LOC100216001	-1.52095	1.64479	-6.83183	2.92566e-11	1.63529e-10	14.7387
CBS	-1.57798	12.0958	-6.82814	2.99422e-11	1.6714e-10	14.716
PROM2	-2.16462	2.97021	-6.82552	3.04387e-11	1.698e-10	14.6999
DTNA	1.88638	7.93875	6.82401	3.07282e-11	1.71302e-10	14.6907
FAM81A	1.67293	3.53663	6.82341	3.08434e-11	1.7183e-10	14.687
HPDL	1.60259	2.7178	6.82145	3.12264e-11	1.73906e-10	14.675
TAT	-3.30828	12.4506	-6.8213	3.12543e-11	1.73967e-10	14.6741
KCNE1L	2.04284	3.27338	6.82129	3.12579e-11	1.73967e-10	14.674
LPPR4	1.78144	2.82177	6.82	3.15118e-11	1.75323e-10	14.6661
SERPINF2	-1.75121	14.5977	-6.81611	3.22886e-11	1.79526e-10	14.6423
SGK1	-1.38762	10.2891	-6.8111	3.33187e-11	1.85071e-10	14.6116
FCGR3B	-2.00516	4.00382	-6.80674	3.42418e-11	1.89949e-10	14.5848
TRPC5	-2.03072	2.7095	-6.8052	3.45743e-11	1.91668e-10	14.5754
C6orf167	1.17063	6.17885	6.80405	3.48243e-11	1.92927e-10	14.5683
LRRC10B	1.29226	3.22474	6.80025	3.56623e-11	1.97294e-10	14.5451
LDB2	-1.10307	7.92789	-6.80021	3.5671e-11	1.97294e-10	14.5448
ELFN2	2.89127	5.52738	6.79896	3.59499e-11	1.98707e-10	14.5372
HSD11B1	-3.22311	11.203	-6.79217	3.75105e-11	2.06926e-10	14.4957
ATP8B4	-1.04472	5.80989	-6.79185	3.75855e-11	2.07272e-10	14.4937
PC	-1.23632	12.3982	-6.7887	3.83325e-11	2.11116e-10	14.4745
ACBD4	-1.0499	10.2463	-6.78821	3.845e-11	2.11694e-10	14.4715
FGA	-1.96695	17.7674	-6.78465	3.93142e-11	2.16241e-10	14.4498
CTH	-2.08975	9.76201	-6.78252	3.98414e-11	2.19069e-10	14.4367
FNDC4	-1.5349	9.85224	-6.78181	4.00192e-11	2.19975e-10	14.4324
C1orf220	1.28285	3.458	6.77429	4.19427e-11	2.30025e-10	14.3865
ZNF534	1.0295	2.69534	6.77218	4.24986e-11	2.32998e-10	14.3736
CSMD2	2.0906	3.43324	6.77102	4.28068e-11	2.34459e-10	14.3666
EYA2	-1.98944	3.42299	-6.77084	4.28554e-11	2.34573e-10	14.3655
HERC3	-1.01422	8.02069	-6.76605	4.41554e-11	2.4161e-10	14.3362
CXorf66	-1.29551	1.16408	-6.76507	4.44243e-11	2.43003e-10	14.3303
PDE6G	-1.2597	4.28698	-6.7639	4.47505e-11	2.44708e-10	14.3232
SIGLEC5	-1.40886	3.5997	-6.76025	4.57798e-11	2.50013e-10	14.3009
NME2P1	1.00068	6.29288	6.7598	4.59065e-11	2.50624e-10	14.2982
FGG	-1.99625	16.8532	-6.7586	4.62511e-11	2.52343e-10	14.2909
ATAD3C	-1.87053	5.30299	-6.7551	4.72707e-11	2.57656e-10	14.2696
FAM83E	-1.41604	1.12307	-6.75498	4.73067e-11	2.57769e-10	14.2689
OSTBETA	2.27987	5.45141	6.74982	4.88508e-11	2.65925e-10	14.2375
PID1	-1.10138	9.89805	-6.74521	5.02714e-11	2.73394e-10	14.2094
MAFF	-1.1772	9.19789	-6.74104	5.15925e-11	2.80128e-10	14.1841
REEP2	1.74302	3.5001	6.73708	5.28769e-11	2.86866e-10	14.1601
ITGB8	-2.5761	3.88827	-6.73706	5.28844e-11	2.86866e-10	14.1599
GC	-1.592	15.8841	-6.73594	5.32524e-11	2.8877e-10	14.1531
COCH	2.87207	5.68932	6.73574	5.33215e-11	2.89051e-10	14.1519
TUBB3	1.22286	7.37279	6.73257	5.43815e-11	2.94514e-10	14.1326
MYCN	2.26332	4.02286	6.73001	5.52523e-11	2.9856e-10	14.1171
CNTFR	-3.16339	5.18241	-6.72697	5.63039e-11	3.03854e-10	14.0987
C18orf54	1.15983	4.68823	6.72482	5.70617e-11	3.07845e-10	14.0856
UCA1	-2.40057	2.37467	-6.72391	5.73835e-11	3.09384e-10	14.0801
AQP4	-2.21524	3.79878	-6.71999	5.87968e-11	3.16398e-10	14.0563
C2orf55	1.15656	5.56955	6.7163	6.01554e-11	3.23503e-10	14.034
ACY1	-1.00615	12.3568	-6.71352	6.12024e-11	3.28506e-10	14.0172
GPR180	-1.30524	7.52746	-6.71263	6.154e-11	3.30213e-10	14.0118
C8orf80	-2.24518	7.56836	-6.70908	6.29096e-11	3.37134e-10	13.9903
LOC728606	-1.17167	1.17535	-6.70867	6.30697e-11	3.37885e-10	13.9878
AFARP1	-1.09177	2.58607	-6.70745	6.35462e-11	3.40222e-10	13.9804
RGN	-1.53228	11.6041	-6.70537	6.43703e-11	3.44307e-10	13.9678
HIST1H4E	1.15314	1.51841	6.70507	6.44921e-11	3.44849e-10	13.966
CSDC2	-1.89057	2.22493	-6.7008	6.62153e-11	3.53728e-10	13.9402
LGSN	-2.28978	4.34487	-6.69713	6.77395e-11	3.61641e-10	13.918
MPP3	1.68329	4.41862	6.69223	6.98213e-11	3.72638e-10	13.8884
HMGN5	-1.72594	6.27409	-6.68802	7.16604e-11	3.81729e-10	13.863
[truncated: 1,539 more rows]

## Sheet: DEGs-GSE57555 
	GeneName	SystematicName	Description	logFC	AveExpr	t	adj.P.Val	B
A_33_P3555937	STEAP4	NM_001205315	ref|Homo sapiens STEAP family member 4 (STEAP4), transcript variant 2, mRNA [NM_001205315]	-2.66421	6.50589	-7.49384	6.53e-06	3.24324
A_24_P12690	IDO2	NM_194294	ref|Homo sapiens indoleamine 2,3-dioxygenase 2 (IDO2), mRNA [NM_194294]	-4.90705	7.29299	-6.53824	2.54e-05	2.29182
A_33_P3366987	GPR125	NM_145290	ref|Homo sapiens G protein-coupled receptor 125 (GPR125), mRNA [NM_145290]	-2.6237	8.79669	-6.11121	4.84e-05	1.81686
A_19_P00317277	LOC100506328	AK055877	tc|Q1YA75_STAAU (Q1YA75) ABC transporter related, partial (5%) [THC2632354]	-1.60276	6.21528	-6.0987	4.93e-05	1.80246
A_23_P218190	CAPN3	NM_000070	ref|Homo sapiens calpain 3, (p94) (CAPN3), transcript variant 1, mRNA [NM_000070]	-1.74589	7.8217	-5.93463	6.37e-05	1.611
A_33_P3334220	ACACB	NM_001093	ref|Homo sapiens acetyl-CoA carboxylase beta (ACACB), mRNA [NM_001093]	-2.6159	11.4407	-5.83898	7.4e-05	1.49713
A_33_P3270514	NBLA00301	NR_003679	ref|Homo sapiens Nbla00301 (NBLA00301), non-coding RNA [NR_003679]	-1.8843	5.90044	-5.82549	7.56e-05	1.48093
A_23_P500353	KCNN2	NM_021614	ref|Homo sapiens potassium intermediate/small conductance calcium-activated channel, subfamily N, member 2 (KCNN2), transcript variant 1, mRNA [NM_021614]	-3.56038	8.47497	-5.74705	8.56e-05	1.38612
A_21_P0014779	PLIN2	ENST00000494753	ref|PREDICTED: Homo sapiens hypothetical LOC100509484 (LOC100509484), miscRNA [XR_132558]	-3.73085	6.96406	-5.72292	8.9e-05	1.35673
A_21_P0014446	HHIP	ENST00000296575	ref|PREDICTED: Homo sapiens hypothetical LOC100505491 (LOC100505491), miscRNA [XR_109840]	-3.96024	7.62463	-5.71023	9.08e-05	1.34123
A_23_P158925	GPR125	NM_145290	ref|Homo sapiens G protein-coupled receptor 125 (GPR125), mRNA [NM_145290]	-1.82145	11.3964	-5.66537	9.75e-05	1.2862
A_23_P18447	PPARGC1A	NM_013261	ref|Homo sapiens peroxisome proliferator-activated receptor gamma, coactivator 1 alpha (PPARGC1A), mRNA [NM_013261]	-2.42578	9.24473	-5.63954	0.000101677	1.25434
A_23_P138665	GLUD1	NM_005271	ref|Homo sapiens glutamate dehydrogenase 1 (GLUD1), nuclear gene encoding mitochondrial protein, mRNA [NM_005271]	-1.75953	13.4773	-5.51017	0.000125314	1.09297
A_23_P421811	C20orf132	NM_152503	ref|Homo sapiens chromosome 20 open reading frame 132 (C20orf132), transcript variant 1, mRNA [NM_152503]	-1.91722	6.74651	-5.50358	0.000126662	1.08467
A_21_P0009267	XLOC_012291	AL117652	tc|GB|AL117652.1|AL117652.1 Homo sapiens mRNA; cDNA DKFZp586B1324 (from clone DKFZp586B1324) [NP1168235]	-1.70078	7.18554	-5.49496	0.00012845	1.0738
A_21_P0001768	LOC200772	NR_033841	ref|Homo sapiens uncharacterized LOC200772 (LOC200772), non-coding RNA [NR_033841]	-1.75985	5.49851	-5.48836	0.000129837	1.06546
A_33_P3364869	NAMPT	AK023341	gb|Homo sapiens cDNA FLJ13279 fis, clone OVARC1001055, moderately similar to PRE-B CELL ENHANCING FACTOR PRECURSOR. [AK023341]	-2.80568	10.2621	-5.48598	0.000130341	1.06246
A_23_P253561	TTPAL	NM_024331	ref|Homo sapiens tocopherol (alpha) transfer protein-like (TTPAL), transcript variant 1, mRNA [NM_024331]	-1.58091	10.65	-5.45083	0.000138031	1.01792
A_32_P88635	NBPF3	NM_032264	ref|Homo sapiens neuroblastoma breakpoint family, member 3 (NBPF3), mRNA [NM_032264]	-1.96852	8.32168	-5.41488	0.000146389	0.972149
A_24_P148796	MST1	NM_020998	ref|Homo sapiens macrophage stimulating 1 (hepatocyte growth factor-like) (MST1), mRNA [NM_020998]	-2.26517	14.6851	-5.3926	0.000151838	0.943649
A_19_P00321148	LOC100506328	AK055877	tc|Q1YA75_STAAU (Q1YA75) ABC transporter related, partial (5%) [THC2632354]	-1.6061	6.18989	-5.39007	0.000152468	0.940417
A_21_P0006336	LOC401561	AY129027	linc|BROAD Institute lincRNA (XLOC_007896), lincRNA [TCONS_00016514]	-1.71636	6.97282	-5.36199	0.00015967	0.904366
A_33_P3309551	PTPRD	NM_002839	ref|Homo sapiens protein tyrosine phosphatase, receptor type, D (PTPRD), transcript variant 1, mRNA [NM_002839]	-2.37947	7.88467	-5.31794	0.000171698	0.847514
A_32_P203917	C9	NM_001737	ref|Homo sapiens complement component 9 (C9), mRNA [NM_001737]	-7.06366	11.3658	-5.28513	0.000181274	0.804942
A_23_P200741	DPT	NM_001937	ref|Homo sapiens dermatopontin (DPT), mRNA [NM_001937]	-3.88529	9.12081	-5.26243	0.000188226	0.775375
A_24_P936145	GNAO1	NM_138736	ref|Homo sapiens guanine nucleotide binding protein (G protein), alpha activating activity polypeptide O (GNAO1), transcript variant 2, mRNA [NM_138736]	-2.81845	6.96432	-5.24744	0.000192968	0.755805
A_33_P3235207	SLC38A4	NM_018018	ref|Homo sapiens solute carrier family 38, member 4 (SLC38A4), transcript variant 1, mRNA [NM_018018]	-2.756	8.4532	-5.22943	0.000198835	0.732228
A_23_P393645	ADAMTS13	NM_139025	ref|Homo sapiens ADAM metallopeptidase with thrombospondin type 1 motif, 13 (ADAMTS13), transcript variant 1, mRNA [NM_139025]	-2.51464	10.2514	-5.20384	0.000207495	0.698627
A_21_P0012452	XLOC_l2_010267	TCONS_l2_00019377	linc|BROAD Institute lincRNA (XLOC_l2_010267), lincRNA [TCONS_l2_00019377]	-2.00897	10.2415	-5.19756	0.000209681	0.690357
A_33_P3368313	MT1H	NM_005951	ref|Homo sapiens metallothionein 1H (MT1H), mRNA [NM_005951]	-6.5567	10.7737	-5.18087	0.000215606	0.668363
A_23_P487	UCK2	NM_012474	ref|Homo sapiens uridine-cytidine kinase 2 (UCK2), mRNA [NM_012474]	1.99473	8.94441	5.16487	0.000221451	0.647229
A_33_P3888485	BCO2	NM_031938	ref|Homo sapiens beta-carotene oxygenase 2 (BCO2), transcript variant 1, mRNA [NM_031938]	-3.54205	9.32357	-5.14166	0.000230229	0.616483
A_24_P346126	SERF1A	NM_022968	ref|Homo sapiens small EDRK-rich factor 1A (telomeric) (SERF1A), transcript variant 2, mRNA [NM_022968]	1.81079	8.69597	5.12686	0.000236016	0.596829
A_24_P169634	MBL1P	NR_002724	ref|Homo sapiens mannose-binding lectin (protein A) 1, pseudogene (MBL1P), non-coding RNA [NR_002724]	-2.39985	6.59244	-5.07731	0.000256523	0.530748
A_21_P0010755	RNF123	NM_022064	ref|Homo sapiens ring finger protein 123 (RNF123), mRNA [NM_022064]	-1.81452	9.2604	-5.0535	0.000267038	0.498825
A_23_P9869	CNDP1	NM_032649	ref|Homo sapiens carnosine dipeptidase 1 (metallopeptidase M20 family) (CNDP1), mRNA [NM_032649]	-4.85739	9.34402	-5.02968	0.000278006	0.466799
A_24_P106542	RSPO3	NM_032784	ref|Homo sapiens R-spondin 3 (RSPO3), mRNA [NM_032784]	-2.1357	7.62501	-5.01444	0.000285271	0.446252
A_23_P111054	HIST1H2BB	NM_021062	ref|Homo sapiens histone cluster 1, H2bb (HIST1H2BB), mRNA [NM_021062]	1.54344	9.18686	4.99069	0.000296995	0.414141
A_33_P3215282	TTBK1	NM_032538	ref|Homo sapiens tau tubulin kinase 1 (TTBK1), mRNA [NM_032538]	-3.12915	7.64443	-4.96552	0.000309965	0.380017
A_32_P103669	GOLGA6C	NM_001164404	ref|Homo sapiens golgin A6 family, member C (GOLGA6C), mRNA [NM_001164404]	-2.20085	8.21115	-4.95276	0.000316772	0.362659
A_33_P3682006	ENST00000425189	ENST00000425189	ens|non-protein coding RNA 118 [Source:HGNC Symbol;Acc:24155] [ENST00000425189]	-3.33476	10.2562	-4.93931	0.000324112	0.344342
A_33_P3340595	THC2570839	THC2570839	tc|Q53Y51_HUMAN (Q53Y51) D-dopachrome tautomerase, partial (28%) [THC2570839]	-3.1857	7.90358	-4.92228	0.000333658	0.321113
A_23_P134125	MAP3K5	NM_005923	ref|Homo sapiens mitogen-activated protein kinase kinase kinase 5 (MAP3K5), mRNA [NM_005923]	-1.91062	7.95311	-4.91238	0.000339349	0.307571
A_23_P314805	TMEM56	NM_152487	ref|Homo sapiens transmembrane protein 56 (TMEM56), transcript variant 2, mRNA [NM_152487]	-2.08798	9.9916	-4.91173	0.000339721	0.306691
A_33_P3227904	SLC25A34	NM_207348	ref|Homo sapiens solute carrier family 25, member 34 (SLC25A34), mRNA [NM_207348]	-1.80131	7.791	-4.90921	0.000341187	0.303242
A_24_P196019	A_24_P196019	A_24_P196019	Unknown	1.40344	5.61087	4.89838	0.000347561	0.28841
A_33_P3409467	GCGR	NM_000160	ref|Homo sapiens glucagon receptor (GCGR), mRNA [NM_000160]	-5.97338	11.183	-4.88863	0.000353407	0.275037
A_24_P577694	ADCY1	NM_021116	ref|Homo sapiens adenylate cyclase 1 (brain) (ADCY1), mRNA [NM_021116]	-2.69727	7.40215	-4.83207	0.0003894	0.197146
A_24_P927716	SLED1	NR_003542	ref|Homo sapiens proteoglycan 3 pseudogene (SLED1), non-coding RNA [NR_003542]	-2.21857	6.25968	-4.80297	0.000409391	0.156856
A_33_P3316539	SLC7A2	NM_001008539	ref|Homo sapiens solute carrier family 7 (cationic amino acid transporter, y+ system), member 2 (SLC7A2), transcript variant 2, mRNA [NM_001008539]	-2.58155	12.9	-4.7962	0.000414192	0.147465
A_33_P3344127	HIST1H2AC	NM_003512	ref|Homo sapiens histone cluster 1, H2ac (HIST1H2AC), mRNA [NM_003512]	1.36565	8.51481	4.78654	0.000421149	0.134042
A_33_P3233645	MT1G	NM_005950	ref|Homo sapiens metallothionein 1G (MT1G), mRNA [NM_005950]	-6.53984	13.2837	-4.78518	0.000422135	0.132156
A_23_P200838	KMO	NM_003679	ref|Homo sapiens kynurenine 3-monooxygenase (kynurenine 3-hydroxylase) (KMO), mRNA [NM_003679]	-3.09092	9.72915	-4.77917	0.000426541	0.123785
A_33_P3805090	FNIP2	NM_020840	ref|Homo sapiens folliculin interacting protein 2 (FNIP2), mRNA [NM_020840]	-1.4685	9.71676	-4.76807	0.000434791	0.108335
A_23_P404494	IL7R	NM_002185	ref|Homo sapiens interleukin 7 receptor (IL7R), mRNA [NM_002185]	-2.14823	7.78019	-4.75917	0.000441528	0.0959273
A_23_P119337	ATF5	NM_012068	ref|Homo sapiens activating transcription factor 5 (ATF5), transcript variant 1, mRNA [NM_012068]	-3.30045	10.8255	-4.74782	0.000450277	0.0800877
A_33_P3238171	ZDHHC8	NM_013373	ref|Homo sapiens zinc finger, DHHC-type containing 8 (ZDHHC8), transcript variant 2, mRNA [NM_013373]	-1.561	5.88638	-4.72936	0.000464894	0.0542779
A_23_P167129	HHIP	NM_022475	ref|Homo sapiens hedgehog interacting protein (HHIP), mRNA [NM_022475]	-3.34609	6.88207	-4.70839	0.000482111	0.024871
A_23_P213857	C7	NM_000587	ref|Homo sapiens complement component 7 (C7), mRNA [NM_000587]	-3.8513	8.67966	-4.68955	0.00049814	-0.00160223
A_33_P3281473	LOC100131726	NR_024479	ref|Homo sapiens HCC-related HCC-C11_v3 (LOC100131726), non-coding RNA [NR_024479]	-5.28581	8.73993	-4.68366	0.000503261	-0.00988511
A_21_P0010604	PDE4DIP	NM_001198832	ref|Homo sapiens phosphodiesterase 4D interacting protein (PDE4DIP), transcript variant 8, mRNA [NM_001198832]	-1.3276	6.38828	-4.68306	0.000503787	-0.0107315
A_33_P3349827	RBM3	NM_006743	ref|Homo sapiens RNA binding motif (RNP1, RRM) protein 3 (RBM3), mRNA [NM_006743]	1.58741	8.21041	4.67682	0.000509282	-0.0195194
A_23_P8938	ADRA1A	NM_033304	ref|Homo sapiens adrenergic, alpha-1A-, receptor (ADRA1A), transcript variant 4, mRNA [NM_033304]	-2.12341	6.48992	-4.65124	0.00053247	-0.0556174
A_23_P315836	BAIAP2	NM_017451	ref|Homo sapiens BAI1-associated protein 2 (BAIAP2), transcript variant 2, mRNA [NM_017451]	-1.62181	7.15733	-4.64656	0.000536839	-0.0622468
A_33_P3245415	N4BP2L1	NM_052818	ref|Homo sapiens NEDD4 binding protein 2-like 1 (N4BP2L1), transcript variant 1, mRNA [NM_052818]	-1.97585	8.95185	-4.64655	0.000536843	-0.0622533
A_21_P0000869	LOC100506229	NR_039975	ref|Homo sapiens uncharacterized LOC100506229 (LOC100506229), transcript variant 1, non-coding RNA [NR_039975]	-4.53501	8.57633	-4.63546	0.000547331	-0.0779564
A_33_P3227788	PANK1	NM_148977	ref|Homo sapiens pantothenate kinase 1 (PANK1), transcript variant alpha, mRNA [NM_148977]	-2.59744	11.118	-4.63299	0.000549691	-0.0814495
A_33_P3296587	CP	NM_000096	ref|Homo sapiens ceruloplasmin (ferroxidase) (CP), mRNA [NM_000096]	-3.62666	12.775	-4.61779	0.000564473	-0.103002
A_33_P3258061	PALM3	NM_001145028	ref|Homo sapiens paralemmin 3 (PALM3), mRNA [NM_001145028]	-1.57925	11.6303	-4.61708	0.000565172	-0.104007
A_23_P43255	FAM49B	NM_016623	ref|Homo sapiens family with sequence similarity 49, member B (FAM49B), mRNA [NM_016623]	1.73266	9.23741	4.59694	0.000585428	-0.13263
A_33_P3398156	CYS1	NM_001037160	ref|Homo sapiens cystin 1 (CYS1), mRNA [NM_001037160]	-2.24634	5.98534	-4.59163	0.000590884	-0.140175
A_33_P3249529	PCNX	NM_014982	ref|Homo sapiens pecanex homolog (Drosophila) (PCNX), mRNA [NM_014982]	-1.35813	9.56961	-4.58173	0.00060122	-0.154284
A_33_P3219260	PDZD11	NM_016484	ref|Homo sapiens PDZ domain containing 11 (PDZD11), mRNA [NM_016484]	1.32402	9.72195	4.57348	0.00060997	-0.166046
A_33_P3343196	CP	NM_000096	ref|Homo sapiens ceruloplasmin (ferroxidase) (CP), mRNA [NM_000096]	-3.60469	12.3891	-4.57323	0.000610234	-0.166398
A_23_P385017	G6PC	NM_000151	ref|Homo sapiens glucose-6-phosphatase, catalytic subunit (G6PC), mRNA [NM_000151]	-4.0833	13.1905	-4.54043	0.000646386	-0.213288
A_21_P0000978	XLOC_000214	ENST00000451914	gb|BX105201 Soares_fetal_liver_spleen_1NFLS_S1 Homo sapiens cDNA clone IMAGp998A111008, mRNA sequence [BX105201]	-2.9352	10.6168	-4.53888	0.000648151	-0.215511
A_33_P3245006	DAK	NM_015533	ref|Homo sapiens dihydroxyacetone kinase 2 homolog (S. cerevisiae) (DAK), mRNA [NM_015533]	-2.67761	9.52038	-4.5388	0.000648246	-0.21563
A_23_P200298	AGL	NM_000028	ref|Homo sapiens amylo-alpha-1, 6-glucosidase, 4-alpha-glucanotransferase (AGL), transcript variant 4, mRNA [NM_000028]	-1.51968	10.1671	-4.52415	0.000665146	-0.236622
A_33_P3335124	RPS2	NM_002952	ref|Homo sapiens ribosomal protein S2 (RPS2), mRNA [NM_002952]	1.74287	12.7963	4.52021	0.000669779	-0.242285
A_23_P501831	C5orf4	NM_032385	ref|Homo sapiens chromosome 5 open reading frame 4 (C5orf4), mRNA [NM_032385]	-1.937	11.8561	-4.51943	0.000670694	-0.243399
A_32_P35947	LOC728763	ENST00000443866	Unknown	-1.56508	5.89893	-4.50893	0.000683199	-0.258478
A_23_P84448	TUBA4A	NM_006000	ref|Homo sapiens tubulin, alpha 4a (TUBA4A), mRNA [NM_006000]	1.38448	8.74907	4.50839	0.000683854	-0.25926
A_21_P0012453	PROS1	NM_000313	ref|Homo sapiens protein S (alpha) (PROS1), mRNA [NM_000313]	-1.7433	8.36181	-4.50121	0.000692559	-0.269588
A_23_P27947	PDCD2L	NM_032346	ref|Homo sapiens programmed cell death 2-like (PDCD2L), mRNA [NM_032346]	1.51067	8.79653	4.4828	0.000715403	-0.296104
A_23_P30799	HIST1H3F	NM_021018	ref|Homo sapiens histone cluster 1, H3f (HIST1H3F), mRNA [NM_021018]	1.85682	7.84119	4.48085	0.000717858	-0.298903
A_23_P500861	SYNE1	NM_182961	ref|Homo sapiens spectrin repeat containing, nuclear envelope 1 (SYNE1), transcript variant 1, mRNA [NM_182961]	-1.49101	10.1912	-4.47651	0.000723381	-0.305169
A_23_P130149	ENO3	NM_001976	ref|Homo sapiens enolase 3 (beta, muscle) (ENO3), transcript variant 1, mRNA [NM_001976]	-3.48707	11.1479	-4.46276	0.000741156	-0.325021
A_23_P156708	TNXB	NM_032470	ref|Homo sapiens tenascin XB (TNXB), transcript variant XB-S, mRNA [NM_032470]	-2.55755	10.4426	-4.45857	0.000746667	-0.331082
A_23_P257956	ILF2	NM_004515	ref|Homo sapiens interleukin enhancer binding factor 2, 45kDa (ILF2), mRNA [NM_004515]	1.35589	10.8898	4.45697	0.000748778	-0.333392
A_21_P0012654	XLOC_l2_011043	THC2558518	linc|BROAD Institute lincRNA (XLOC_l2_011043), lincRNA [TCONS_l2_00021057]	-1.6501	9.09386	-4.45574	0.000750403	-0.335167
A_32_P49867	LOC100507055	NM_001195520	ref|Homo sapiens uncharacterized LOC100507055 (LOC100507055), mRNA [NM_001195520]	-3.715	10.0145	-4.45329	0.000753656	-0.338707
A_33_P3377194	ADRA1A	NM_033304	ref|Homo sapiens adrenergic, alpha-1A-, receptor (ADRA1A), transcript variant 4, mRNA [NM_033304]	-2.34768	9.53495	-4.4532	0.000753785	-0.338847
A_23_P130974	KIAA1683	NM_025249	ref|Homo sapiens KIAA1683 (KIAA1683), transcript variant 2, mRNA [NM_025249]	-2.4289	7.78728	-4.45092	0.000756827	-0.342143
A_23_P47148	NOX4	NM_016931	ref|Homo sapiens NADPH oxidase 4 (NOX4), transcript variant 1, mRNA [NM_016931]	1.84021	5.4072	4.43076	0.000784303	-0.371342
A_33_P3734384	LOC285957	AK097526	gb|Homo sapiens cDNA FLJ40207 fis, clone TESTI2020946. [AK097526]	-1.97184	6.68467	-4.43024	0.000785029	-0.3721
A_23_P33326	ADRA1B	NM_000679	ref|Homo sapiens adrenergic, alpha-1B-, receptor (ADRA1B), mRNA [NM_000679]	-2.98941	9.62514	-4.42346	0.000794507	-0.381933
A_23_P420942	ENST00000330439	ENST00000330439	ens|metallothionein 1E [Source:HGNC Symbol;Acc:7397] [ENST00000330439]	-2.97621	8.73171	-4.42012	0.000799226	-0.386786
A_32_P4199	RNF152	NM_173557	ref|Homo sapiens ring finger protein 152 (RNF152), mRNA [NM_173557]	-1.80172	8.42383	-4.4131	0.00080922	-0.396972
A_33_P3411338	ENPEP	NM_001977	ref|Homo sapiens glutamyl aminopeptidase (aminopeptidase A) (ENPEP), mRNA [NM_001977]	-1.51408	6.69688	-4.40845	0.000815922	-0.403733
A_24_P362969	HSD17B13	NM_178135	ref|Homo sapiens hydroxysteroid (17-beta) dehydrogenase 13 (HSD17B13), transcript variant A, mRNA [NM_178135]	-4.54048	8.25516	-4.40826	0.000816193	-0.404006
A_21_P0003377	XLOC_003572	ENST00000504368	gb|BX095211 Soares fetal liver spleen 1NFLS Homo sapiens cDNA clone IMAGp998P22654, mRNA sequence [BX095211]	-2.07427	6.48789	-4.40494	0.000821014	-0.408835
A_23_P218079	SLC38A2	NM_018976	ref|Homo sapiens solute carrier family 38, member 2 (SLC38A2), mRNA [NM_018976]	-1.51864	12.1488	-4.4012	0.000826476	-0.414273
A_24_P246841	SLC25A27	NM_004277	ref|Homo sapiens solute carrier family 25, member 27 (SLC25A27), nuclear gene encoding mitochondrial protein, transcript variant 1, mRNA [NM_004277]	-2.07758	6.42425	-4.40014	0.000828039	-0.415822
A_21_P0013589	LOC100507540	XR_108989	ref|PREDICTED: Homo sapiens hypothetical LOC100507540 (LOC100507540), miscRNA [XR_108989]	1.54483	4.97179	4.39761	0.000831764	-0.419505
A_23_P118615	ABCA8	NM_007168	ref|Homo sapiens ATP-binding cassette, sub-family A (ABC1), member 8 (ABCA8), mRNA [NM_007168]	-1.96592	7.03857	-4.38932	0.000844084	-0.431568
A_33_P3414482	GOT2	NM_002080	ref|Homo sapiens glutamic-oxaloacetic transaminase 2, mitochondrial (aspartate aminotransferase 2) (GOT2), nuclear gene encoding mitochondrial protein, mRNA [NM_002080]	-1.28379	15.1933	-4.38743	0.000846932	-0.434332
A_21_P0000197	HIST1H2AG	NM_021064	ref|Homo sapiens histone cluster 1, H2ag (HIST1H2AG), mRNA [NM_021064]	1.85506	6.25893	4.38115	0.00085643	-0.443485
A_33_P3238290	FAM65C	NM_080829	ref|Homo sapiens family with sequence similarity 65, member C (FAM65C), mRNA [NM_080829]	-2.35663	8.02078	-4.37726	0.000862363	-0.449152
A_24_P315184	NBEAL1	ENST00000460355	ens|neurobeachin-like 1 [Source:HGNC Symbol;Acc:20681] [ENST00000460355]	1.09349	13.8949	4.35926	0.000890403	-0.475432
A_23_P46105	HAO2	NM_001005783	ref|Homo sapiens hydroxyacid oxidase 2 (long chain) (HAO2), transcript variant 2, mRNA [NM_001005783]	-5.23002	9.65143	-4.35551	0.000896373	-0.480922
A_23_P76322	PIK3C2G	NM_004570	ref|Homo sapiens phosphoinositide-3-kinase, class 2, gamma polypeptide (PIK3C2G), mRNA [NM_004570]	-2.55523	7.40829	-4.34925	0.000906415	-0.490079
A_23_P17826	SLC5A1	NM_000343	ref|Homo sapiens solute carrier family 5 (sodium/glucose cotransporter), member 1 (SLC5A1), transcript variant 1, mRNA [NM_000343]	-1.10607	5.67393	-4.34635	0.000911104	-0.49432
A_33_P3326553	TMEM82	NM_001013641	ref|Homo sapiens transmembrane protein 82 (TMEM82), mRNA [NM_001013641]	-2.44444	12.1164	-4.3452	0.000912975	-0.496006
A_33_P3215953	MPZL1	NM_024569	ref|Homo sapiens myelin protein zero-like 1 (MPZL1), transcript variant 2, mRNA [NM_024569]	1.5176	7.66405	4.34463	0.000913905	-0.496843
A_24_P398810	EIF5	NM_001969	ref|Homo sapiens eukaryotic translation initiation factor 5 (EIF5), transcript variant 1, mRNA [NM_001969]	-1.99424	8.24298	-4.34258	0.000917233	-0.499832
A_33_P3245011	DAK	NM_015533	ref|Homo sapiens dihydroxyacetone kinase 2 homolog (S. cerevisiae) (DAK), mRNA [NM_015533]	-2.17159	13.4175	-4.3252	0.000946094	-0.525311
A_33_P3590259	CXCL14	NM_004887	ref|Homo sapiens chemokine (C-X-C motif) ligand 14 (CXCL14), mRNA [NM_004887]	-4.62407	10.038	-4.32416	0.000947839	-0.526827
A_33_P3265359	HES6	NM_018645	ref|Homo sapiens hairy and enhancer of split 6 (Drosophila) (HES6), transcript variant 1, mRNA [NM_018645]	2.20242	9.51094	4.31767	0.000958875	-0.536352
A_33_P3229083	HIST1H2BK	NM_080593	ref|Homo sapiens histone cluster 1, H2bk (HIST1H2BK), mRNA [NM_080593]	1.35091	10.1218	4.31494	0.000963563	-0.540366
A_23_P59045	HIST1H2AE	NM_021052	ref|Homo sapiens histone cluster 1, H2ae (HIST1H2AE), mRNA [NM_021052]	1.66114	9.74234	4.3119	0.000968806	-0.544833
A_24_P55148	HIST1H2BJ	NM_021058	ref|Homo sapiens histone cluster 1, H2bj (HIST1H2BJ), mRNA [NM_021058]	1.37587	7.5526	4.31148	0.00096953	-0.545448
A_23_P55779	CYP2A13	NM_000766	ref|Homo sapiens cytochrome P450, family 2, subfamily A, polypeptide 13 (CYP2A13), mRNA [NM_000766]	-4.41641	10.9375	-4.30898	0.000973869	-0.549124
A_23_P502047	CHRD	NM_003741	ref|Homo sapiens chordin (CHRD), mRNA [NM_003741]	-1.67616	11.6852	-4.30422	0.00098217	-0.556112
A_33_P3326962	FABP1	ENST00000495375	ens|fatty acid binding protein 1, liver [Source:HGNC Symbol;Acc:3555] [ENST00000495375]	-3.38766	7.75933	-4.29801	0.000993123	-0.565245
A_23_P313588	TMPRSS6	ENST00000442782	ens|transmembrane protease, serine 6 [Source:HGNC Symbol;Acc:16517] [ENST00000442782]	-1.64998	7.44947	-4.29528	0.000997979	-0.569262
A_21_P0003838	XLOC_003572	BX095211	gb|BX095211 Soares fetal liver spleen 1NFLS Homo sapiens cDNA clone IMAGp998P22654, mRNA sequence [BX095211]	-2.05442	6.37009	-4.29518	0.000998165	-0.569416
A_23_P3681	NETO2	NM_018092	ref|Homo sapiens neuropilin (NRP) and tolloid (TLL)-like 2 (NETO2), transcript variant 1, mRNA [NM_018092]	2.44342	5.87315	4.29444	0.000999491	-0.570509
A_33_P3449097	TSPAN10	NM_031945	ref|Homo sapiens tetraspanin 10 (TSPAN10), mRNA [NM_031945]	1.44469	7.60548	4.28961	0.00100815	-0.577615
A_23_P25246	AVPR1A	NM_000706	ref|Homo sapiens arginine vasopressin receptor 1A (AVPR1A), mRNA [NM_000706]	-3.75369	6.85902	-4.28853	0.00101009	-0.5792
A_24_P146211	HIST1H2BD	NM_021063	ref|Homo sapiens histone cluster 1, H2bd (HIST1H2BD), transcript variant 1, mRNA [NM_021063]	1.38018	9.98622	4.28741	0.00101212	-0.580853
A_33_P3284036	CLDN14	ENST00000478313	ens|claudin 14 [Source:HGNC Symbol;Acc:2035] [ENST00000478313]	-2.21063	5.01456	-4.28051	0.00102468	-0.591019
A_21_P0010520	XLOC_l2_000080	ENST00000544155	Unknown	-2.07255	10.251	-4.27614	0.00103273	-0.597466
A_33_P3333455	EMILIN1	NM_007046	ref|Homo sapiens elastin microfibril interfacer 1 (EMILIN1), mRNA [NM_007046]	-1.45259	12.5621	-4.27078	0.00104268	-0.605372
A_23_P421379	IGF2	NM_000612	ref|Homo sapiens insulin-like growth factor 2 (somatomedin A) (IGF2), transcript variant 1, mRNA [NM_000612]	-2.84024	8.01397	-4.26904	0.00104592	-0.607926
A_23_P35564	SEC31B	NM_015490	ref|Homo sapiens SEC31 homolog B (S. cerevisiae) (SEC31B), mRNA [NM_015490]	-1.51868	8.90238	-4.26351	0.00105632	-0.616087
A_24_P263543	A_24_P263543	A_24_P263543	Unknown	1.16256	11.0354	4.25581	0.00107098	-0.627462
A_33_P3309130	GDPD4	NM_182833	ref|Homo sapiens glycerophosphodiester phosphodiesterase domain containing 4 (GDPD4), mRNA [NM_182833]	-1.27051	5.24287	-4.25416	0.00107416	-0.629907
A_23_P341567	SLC9B2	NM_178833	ref|Homo sapiens solute carrier family 9, subfamily B (cation proton antiporter 2), member 2 (SLC9B2), nuclear gene encoding mitochondrial protein, mRNA [NM_178833]	-1.93123	7.77827	-4.25341	0.0010756	-0.631012
A_24_P223384	HIST1H2AB	NM_003513	ref|Homo sapiens histone cluster 1, H2ab (HIST1H2AB), mRNA [NM_003513]	1.85381	6.7855	4.25201	0.00107831	-0.633088
A_33_P3302881	KLHL31	NM_001003760	ref|Homo sapiens kelch-like 31 (Drosophila) (KLHL31), mRNA [NM_001003760]	1.16759	5.27992	4.25181	0.00107869	-0.633376
A_33_P3219454	A_33_P3219454	A_33_P3219454	Unknown	-2.02126	14.1452	-4.25077	0.00108071	-0.634922
A_33_P3416022	FAM99A	NR_026643	ref|Homo sapiens family with sequence similarity 99, member A (non-protein coding) (FAM99A), non-coding RNA [NR_026643]	-5.48862	9.70512	-4.24726	0.00108752	-0.640101
A_23_P366216	HIST1H2BH	NM_003524	ref|Homo sapiens histone cluster 1, H2bh (HIST1H2BH), mRNA [NM_003524]	1.42062	11.2772	4.23675	0.0011082	-0.655653
A_21_P0012440	TRANK1	NM_014831	ref|Homo sapiens tetratricopeptide repeat and ankyrin repeat containing 1 (TRANK1), mRNA [NM_014831]	-1.14037	6.42532	-4.23003	0.00112165	-0.665613
A_24_P928969	PTPN3	NM_001145369	ref|Homo sapiens protein tyrosine phosphatase, non-receptor type 3 (PTPN3), transcript variant 3, mRNA [NM_001145369]	-1.34614	8.84554	-4.22233	0.00113725	-0.67702
A_33_P3336915	ENST00000273411	ENST00000273411	ens|ribosomal protein L39 pseudogene 5 [Source:HGNC Symbol;Acc:26015] [ENST00000273411]	1.10621	13.9894	4.22172	0.0011385	-0.677923
A_33_P3330264	CXCL1	NM_001511	ref|Homo sapiens chemokine (C-X-C motif) ligand 1 (melanoma growth stimulating activity, alpha) (CXCL1), mRNA [NM_001511]	-2.1303	8.26553	-4.21471	0.00115291	-0.68832
A_21_P0010654	HIST2H2BF	NM_001161334	ref|Homo sapiens histone cluster 2, H2bf (HIST2H2BF), transcript variant 2, mRNA [NM_001161334]	1.59712	10.4251	4.21367	0.00115506	-0.68986
A_23_P122906	AUTS2	NM_015570	ref|Homo sapiens autism susceptibility candidate 2 (AUTS2), transcript variant 1, mRNA [NM_015570]	-2.25234	9.00197	-4.20902	0.00116475	-0.696762
A_33_P3345936	CCDC9	NM_015603	ref|Homo sapiens coiled-coil domain containing 9 (CCDC9), mRNA [NM_015603]	-1.89313	14.449	-4.20846	0.00116594	-0.697605
A_23_P363968	C1RL	NM_016546	ref|Homo sapiens complement component 1, r subcomponent-like (C1RL), mRNA [NM_016546]	-2.38504	10.2106	-4.20684	0.00116932	-0.7
A_23_P45917	CKS1B	NM_001826	ref|Homo sapiens CDC28 protein kinase regulatory subunit 1B (CKS1B), transcript variant 1, mRNA [NM_001826]	1.30529	11.4955	4.19595	0.00119243	-0.716177
A_21_P0010692	MST1P2	NR_027504	ref|Homo sapiens macrophage stimulating 1 (hepatocyte growth factor-like) pseudogene 2 (MST1P2), non-coding RNA [NR_027504]	-2.54151	9.41635	-4.19585	0.00119265	-0.716326
A_24_P935881	SERF1B	NM_022978	ref|Homo sapiens small EDRK-rich factor 1B (centromeric) (SERF1B), transcript variant 2, mRNA [NM_022978]	1.33875	9.55207	4.19186	0.00120125	-0.722268
A_21_P0003376	XLOC_003572	ENST00000502291	gb|CR745071 Homo sapiens library (Ebert L) Homo sapiens cDNA clone IMAGp971O2171 ; IMAGE:1653138 5', mRNA sequence [CR745071]	-2.72151	7.67649	-4.18372	0.00121895	-0.734368
A_33_P3367970	A_33_P3367970	A_33_P3367970	Unknown	-1.63107	6.91034	-4.18278	0.00122103	-0.735776
A_23_P96542	VMA21	NM_001017980	ref|Homo sapiens VMA21 vacuolar H+-ATPase homolog (S. cerevisiae) (VMA21), mRNA [NM_001017980]	1.01619	9.24328	4.18071	0.00122557	-0.73885
A_32_P224525	COL6A6	NM_001102608	ref|Homo sapiens collagen, type VI, alpha 6 (COL6A6), mRNA [NM_001102608]	-2.01685	4.441	-4.17998	0.00122718	-0.739937
A_23_P150281	TP53I11	NM_001076787	ref|Homo sapiens tumor protein p53 inducible protein 11 (TP53I11), mRNA [NM_001076787]	1.55282	6.81663	4.17974	0.00122773	-0.740305
A_24_P412156	CXCL12	NM_000609	ref|Homo sapiens chemokine (C-X-C motif) ligand 12 (CXCL12), transcript variant 2, mRNA [NM_000609]	-2.48936	8.09878	-4.17589	0.00123627	-0.746037
A_33_P3274562	SLC19A3	NM_025243	ref|Homo sapiens solute carrier family 19, member 3 (SLC19A3), mRNA [NM_025243]	-2.42834	9.20537	-4.17581	0.00123645	-0.746158
A_32_P46238	LOC339240	NR_001443	ref|Homo sapiens keratin 17 pseudogene (LOC339240), non-coding RNA [NR_001443]	-2.00854	7.36766	-4.17158	0.0012459	-0.752461
A_33_P3300817	RPS5	NM_001009	ref|Homo sapiens ribosomal protein S5 (RPS5), mRNA [NM_001009]	1.13969	15.8258	4.16909	0.00125148	-0.75616
A_24_P257416	CXCL2	NM_002089	ref|Homo sapiens chemokine (C-X-C motif) ligand 2 (CXCL2), mRNA [NM_002089]	-3.87504	10.9995	-4.16259	0.00126622	-0.765849
A_24_P135501	THC2577892	THC2577892	tc|Q5T8U4_HUMAN (Q5T8U4) Ribosomal protein L7a, partial (94%) [THC2577892]	1.426	12.3536	4.1521	0.00129038	-0.781503
A_33_P3316278	ABCC6P1	NR_003569	ref|Homo sapiens ATP-binding cassette, sub-family C, member 6 pseudogene 1 (ABCC6P1), non-coding RNA [NR_003569]	-1.58884	9.77138	-4.15084	0.00129333	-0.783393
A_33_P3263274	A_33_P3263274	A_33_P3263274	Unknown	-2.11	11.9271	-4.13519	0.00133036	-0.806779
A_21_P0003549	LOC100506229	NR_039975	ref|Homo sapiens uncharacterized LOC100506229 (LOC100506229), transcript variant 1, non-coding RNA [NR_039975]	-4.20244	8.12414	-4.12721	0.00134966	-0.818717
A_33_P3224095	LOC728290	XR_112513	ref|PREDICTED: Homo sapiens hypothetical LOC728290 (LOC728290), miscRNA [XR_112513]	-1.23499	5.84688	-4.12517	0.00135465	-0.821773
A_23_P203115	TMEM25	NM_032780	ref|Homo sapiens transmembrane protein 25 (TMEM25), transcript variant 1, mRNA [NM_032780]	-2.05035	9.27785	-4.12327	0.0013593	-0.824615
A_33_P3329028	AKR1CL1	NR_027916	ref|Homo sapiens aldo-keto reductase family 1, member C-like 1 (AKR1CL1), non-coding RNA [NR_027916]	-1.96342	6.84519	-4.12286	0.0013603	-0.825221
A_23_P167997	HIST1H2BG	NM_003518	ref|Homo sapiens histone cluster 1, H2bg (HIST1H2BG), mRNA [NM_003518]	1.50145	8.41206	4.12182	0.00136285	-0.826778
A_21_P0006769	XLOC_008840	ENST00000429634	gb|RST34529 Athersys RAGE Library Homo sapiens cDNA, mRNA sequence [BG214874]	-2.06065	7.27863	-4.11891	0.00137004	-0.831137
A_21_P0006594	TTTY15	NR_001545	ref|Homo sapiens testis-specific transcript, Y-linked 15 (non-protein coding) (TTTY15), non-coding RNA [NR_001545]	-1.3251	6.60119	-4.11693	0.00137494	-0.8341
A_33_P3339100	SELP	NM_003005	ref|Homo sapiens selectin P (granule membrane protein 140kDa, antigen CD62) (SELP), mRNA [NM_003005]	-1.25882	5.88187	-4.1168	0.00137527	-0.834297
A_24_P182122	ND1	ENST00000361390	ens|mitochondrially encoded NADH dehydrogenase 1 [Source:HGNC Symbol;Acc:7455] [ENST00000361390]	-1.44771	13.9392	-4.11625	0.00137665	-0.835129
A_24_P124672	DYNLL1	NM_001037494	ref|Homo sapiens dynein, light chain, LC8-type 1 (DYNLL1), transcript variant 1, mRNA [NM_001037494]	1.33412	12.4854	4.1083	0.00139655	-0.847034
A_23_P15174	MT1F	NM_005949	ref|Homo sapiens metallothionein 1F (MT1F), mRNA [NM_005949]	-4.8215	12.6307	-4.10774	0.00139797	-0.847874
A_23_P98282	SPTBN2	NM_006946	ref|Homo sapiens spectrin, beta, non-erythrocytic 2 (SPTBN2), mRNA [NM_006946]	-1.52652	7.99815	-4.10321	0.00140948	-0.854674
A_33_P3867461	DKFZp686O1327	NR_033870	ref|Homo sapiens uncharacterized LOC401014 (DKFZp686O1327), non-coding RNA [NR_033870]	-1.81039	14.0061	-4.1028	0.00141052	-0.855287
A_23_P386888	LPA	NM_005577	ref|Homo sapiens lipoprotein, Lp(a) (LPA), mRNA [NM_005577]	-1.83968	6.93109	-4.10224	0.00141194	-0.856121
A_23_P88522	NMB	NM_021077	ref|Homo sapiens neuromedin B (NMB), transcript variant 1, mRNA [NM_021077]	1.7464	9.40702	4.09286	0.0014361	-0.8702
A_33_P3257312	ATG2A	NM_015104	ref|Homo sapiens ATG2 autophagy related 2 homolog A (S. cerevisiae) (ATG2A), mRNA [NM_015104]	-1.18645	11.8015	-4.0905	0.00144225	-0.873747
A_21_P0012439	TRANK1	NM_014831	ref|Homo sapiens tetratricopeptide repeat and ankyrin repeat containing 1 (TRANK1), mRNA [NM_014831]	-1.47324	7.26953	-4.08613	0.00145369	-0.880307
A_23_P21033	GMPS	NM_003875	ref|Homo sapiens guanine monphosphate synthetase (GMPS), mRNA [NM_003875]	1.14417	10.4028	4.07637	0.00147961	-0.894979
A_32_P60716	CCDC158	NM_001042784	ref|Homo sapiens coiled-coil domain containing 158 (CCDC158), mRNA [NM_001042784]	-1.12929	5.4654	-4.07481	0.00148379	-0.897322
A_23_P211493	TMPRSS6	NM_153609	ref|Homo sapiens transmembrane protease, serine 6 (TMPRSS6), mRNA [NM_153609]	-2.40579	10.8625	-4.07183	0.00149182	-0.901804
A_23_P27229	MYO15A	NM_016239	ref|Homo sapiens myosin XVA (MYO15A), mRNA [NM_016239]	-1.13196	5.8606	-4.06991	0.00149702	-0.904694
A_33_P3602006	ADAT2	NM_182503	ref|Homo sapiens adenosine deaminase, tRNA-specific 2 (ADAT2), mRNA [NM_182503]	-1.9529	13.8224	-4.06431	0.00151231	-0.913132
A_21_P0014632	LOC100505987	XR_110833	ref|PREDICTED: Homo sapiens hypothetical LOC100505987 (LOC100505987), miscRNA [XR_110833]	-1.42049	7.10847	-4.06207	0.00151843	-0.91649
A_24_P136182	RPS2P32	NR_026676	ref|Homo sapiens ribosomal protein S2 pseudogene 32 (RPS2P32), non-coding RNA [NR_026676]	1.65532	13.3775	4.06105	0.00152126	-0.918036
A_33_P3405168	MMAA	NM_172250	ref|Homo sapiens methylmalonic aciduria (cobalamin deficiency) cblA type (MMAA), nuclear gene encoding mitochondrial protein, mRNA [NM_172250]	-1.4304	8.52589	-4.0588	0.00152748	-0.921428
A_33_P3229122	HIST1H2BF	NM_003522	ref|Homo sapiens histone cluster 1, H2bf (HIST1H2BF), mRNA [NM_003522]	1.8286	6.2673	4.05633	0.00153433	-0.925147
A_23_P8013	HIST1H2BL	NM_003519	ref|Homo sapiens histone cluster 1, H2bl (HIST1H2BL), mRNA [NM_003519]	1.42748	11.8215	4.05072	0.00155002	-0.933601
A_23_P428184	HIST1H2AD	NM_021065	ref|Homo sapiens histone cluster 1, H2ad (HIST1H2AD), mRNA [NM_021065]	1.2222	12.3273	4.04833	0.00155675	-0.937202
A_24_P31275	ATP1B2	NM_001678	ref|Homo sapiens ATPase, Na+/K+ transporting, beta 2 polypeptide (ATP1B2), mRNA [NM_001678]	-1.89209	7.35324	-4.04786	0.00155808	-0.937907
A_33_P3304172	MUC6	ENST00000421673	ens|mucin 6, oligomeric mucus/gel-forming [Source:HGNC Symbol;Acc:7517] [ENST00000421673]	-4.22623	7.53064	-4.04402	0.00156898	-0.943702
A_33_P3285945	CCL21	NM_002989	ref|Homo sapiens chemokine (C-C motif) ligand 21 (CCL21), mRNA [NM_002989]	-3.9314	8.94281	-4.04205	0.00157457	-0.946663
A_24_P134266	BSG	NM_001728	ref|Homo sapiens basigin (Ok blood group) (BSG), transcript variant 1, mRNA [NM_001728]	1.40001	10.2866	4.04147	0.00157624	-0.947543
A_32_P182299	C1orf168	NM_001004303	ref|Homo sapiens chromosome 1 open reading frame 168 (C1orf168), mRNA [NM_001004303]	-2.26313	8.71127	-4.04129	0.00157676	-0.947818
A_33_P3589217	SLC25A6	NM_001636	ref|Homo sapiens solute carrier family 25 (mitochondrial carrier; adenine nucleotide translocator), member 6 (SLC25A6), nuclear gene encoding mitochondrial protein, mRNA [NM_001636]	1.56865	10.449	4.03889	0.00158364	-0.951437
A_33_P3250820	FREM2	NM_207361	ref|Homo sapiens FRAS1 related extracellular matrix protein 2 (FREM2), mRNA [NM_207361]	-1.75156	5.93659	-4.03783	0.00158669	-0.953036
A_33_P3423979	PALLD	NM_001166109	ref|Homo sapiens palladin, cytoskeletal associated protein (PALLD), transcript variant 3, mRNA [NM_001166109]	1.7469	7.5052	4.03657	0.00159033	-0.954943
A_23_P164057	MFAP4	NM_002404	ref|Homo sapiens microfibrillar-associated protein 4 (MFAP4), transcript variant 2, mRNA [NM_002404]	-3.8096	9.50335	-4.03594	0.00159215	-0.95589
A_33_P3234580	ASS1	NM_000050	ref|Homo sapiens argininosuccinate synthase 1 (ASS1), transcript variant 1, mRNA [NM_000050]	-2.13052	15.0892	-4.03484	0.00159533	-0.957552
A_21_P0013085	XLOC_l2_013031	TCONS_l2_00024809	linc|BROAD Institute lincRNA (XLOC_l2_013031), lincRNA [TCONS_l2_00024809]	-1.4076	12.0469	-4.03058	0.0016077	-0.963976
A_23_P106708	RPS2	NM_002952	ref|Homo sapiens ribosomal protein S2 (RPS2), mRNA [NM_002952]	1.17977	17.3693	4.03041	0.00160821	-0.964238
A_23_P65918	ITPKA	NM_002220	ref|Homo sapiens inositol-trisphosphate 3-kinase A (ITPKA), mRNA [NM_002220]	1.78351	8.09751	4.02452	0.0016255	-0.973131
A_23_P93641	AKR1B10	NM_020299	ref|Homo sapiens aldo-keto reductase family 1, member B10 (aldose reductase) (AKR1B10), mRNA [NM_020299]	3.49448	11.5948	4.02138	0.00163479	-0.977872
A_21_P0009225	XLOC_012116	TCONS_00025313	linc|BROAD Institute lincRNA (XLOC_012116), lincRNA [TCONS_00025313]	-1.63787	6.44892	-4.02105	0.00163579	-0.978383
A_33_P3399718	LOC128322	XM_001716411	ref|PREDICTED: Homo sapiens nuclear transport factor 2-like (LOC128322), mRNA [XM_001716411]	1.48407	7.01468	4.01817	0.00164436	-0.982729
A_23_P140511	CLPX	NM_006660	ref|Homo sapiens ClpX caseinolytic peptidase X homolog (E. coli) (CLPX), mRNA [NM_006660]	-1.06916	10.8231	-4.01737	0.00164676	-0.983942
A_33_P3255304	GGT5	NM_001099781	ref|Homo sapiens gamma-glutamyltransferase 5 (GGT5), transcript variant 1, mRNA [NM_001099781]	-2.34597	10.6332	-4.01638	0.00164973	-0.985442
A_33_P3341490	KRT42P	NR_033415	ref|Homo sapiens keratin 42 pseudogene (KRT42P), non-coding RNA [NR_033415]	-1.67518	6.66114	-4.0149	0.00165416	-0.987671
A_21_P0011105	XLOC_l2_003593	THC2784294	tc|Q4SPV6_TETNG (Q4SPV6) Chromosome 7 SCAF14536, whole genome shotgun sequence, partial (5%) [THC2784294]	-1.69385	6.59557	-4.01248	0.00166144	-0.991327
A_33_P3407065	KIF2A	NM_001243952	ref|Homo sapiens kinesin heavy chain member 2A (KIF2A), transcript variant 3, mRNA [NM_001243952]	1.09929	6.59743	4.01183	0.00166341	-0.992314
A_23_P157051	AP4M1	NM_004722	ref|Homo sapiens adaptor-related protein complex 4, mu 1 subunit (AP4M1), mRNA [NM_004722]	1.31307	6.45776	4.01121	0.00166529	-0.993253
A_23_P202750	C11orf54	NM_014039	ref|Homo sapiens chromosome 11 open reading frame 54 (C11orf54), mRNA [NM_014039]	-1.34441	10.6873	-4.01086	0.00166635	-0.993784
A_23_P87049	SORL1	NM_003105	ref|Homo sapiens sortilin-related receptor, L(DLR class) A repeats containing (SORL1), mRNA [NM_003105]	-2.83791	12.9985	-4.0062	0.00168053	-1.00084
A_23_P111041	HIST1H2BI	NM_003525	ref|Homo sapiens histone cluster 1, H2bi (HIST1H2BI), mRNA [NM_003525]	1.78011	10.3433	3.99919	0.0017021	-1.01145
A_23_P171249	IGBP1	NM_001551	ref|Homo sapiens immunoglobulin (CD79A) binding protein 1 (IGBP1), mRNA [NM_001551]	1.54867	10.6547	3.99765	0.00170686	-1.01378
A_33_P3344332	RPL39	NM_001000	ref|Homo sapiens ribosomal protein L39 (RPL39), mRNA [NM_001000]	1.09865	12.8301	3.99531	0.00171414	-1.01732
A_23_P322	EFNA4	NM_182690	ref|Homo sapiens ephrin-A4 (EFNA4), transcript variant 3, mRNA [NM_182690]	1.5867	7.71493	3.99312	0.00172099	-1.02064
A_23_P41716	GNB2L1	NM_006098	ref|Homo sapiens guanine nucleotide binding protein (G protein), beta polypeptide 2-like 1 (GNB2L1), mRNA [NM_006098]	1.34312	13.2279	3.99013	0.00173038	-1.02517
A_33_P3409553	A_33_P3409553	A_33_P3409553	Unknown	1.01281	13.8899	3.98817	0.00173655	-1.02814
A_33_P3408762	LMNA	NM_005572	ref|Homo sapiens lamin A/C (LMNA), transcript variant 2, mRNA [NM_005572]	1.79122	10.7235	3.98467	0.00174767	-1.03345
A_23_P341325	RPL10L	NM_080746	ref|Homo sapiens ribosomal protein L10-like (RPL10L), mRNA [NM_080746]	1.5647	13.6268	3.98465	0.00174773	-1.03348
A_21_P0005228	XLOC_006069	ENST00000450016	gb|601652062F1 NIH_MGC_82 Homo sapiens cDNA clone IMAGE:3935391 5', mRNA sequence [BE972828]	-2.13015	11.88	-3.98266	0.00175405	-1.03649
A_23_P170337	ALDH4A1	NM_003748	ref|Homo sapiens aldehyde dehydrogenase 4 family, member A1 (ALDH4A1), nuclear gene encoding mitochondrial protein, transcript variant P5CDhL, mRNA [NM_003748]	-1.72345	14.0781	-3.9822	0.00175552	-1.03719
A_23_P9152	RCL1	NM_005772	ref|Homo sapiens RNA terminal phosphate cyclase-like 1 (RCL1), mRNA [NM_005772]	-2.16537	12.3074	-3.98011	0.00176224	-1.04037
A_19_P00320067	BC025320	BC025320	Unknown	-1.85826	6.75277	-3.97875	0.0017666	-1.04243
A_23_P60248	TXN	NM_003329	ref|Homo sapiens thioredoxin (TXN), transcript variant 1, mRNA [NM_003329]	1.13785	14.1158	3.97786	0.00176946	-1.04377
A_23_P146855	MPPED1	NM_001044370	ref|Homo sapiens metallophosphoesterase domain containing 1 (MPPED1), mRNA [NM_001044370]	-2.78057	9.49408	-3.97305	0.00178503	-1.05107
A_23_P82162	SMPD2	NM_003080	ref|Homo sapiens sphingomyelin phosphodiesterase 2, neutral membrane (neutral sphingomyelinase) (SMPD2), mRNA [NM_003080]	1.14579	6.55803	3.96465	0.00181257	-1.06383
A_33_P3306327	A_33_P3306327	A_33_P3306327	Unknown	-1.15878	9.2156	-3.9645	0.00181306	-1.06406
A_33_P3217465	MID1IP1	NM_021242	ref|Homo sapiens MID1 interacting protein 1 (gastrulation specific G12 homolog (zebrafish)) (MID1IP1), transcript variant 1, mRNA [NM_021242]	2.12404	11.3803	3.96196	0.00182147	-1.06792
A_21_P0010113	XLOC_013684	TCONS_00028638	linc|BROAD Institute lincRNA (XLOC_013684), lincRNA [TCONS_00028638]	-1.8027	6.18218	-3.96058	0.00182606	-1.07001
A_23_P218654	ZGPAT	NM_032527	ref|Homo sapiens zinc finger, CCCH-type with G patch domain (ZGPAT), transcript variant 1, mRNA [NM_032527]	-2.18833	13.9039	-3.95988	0.0018284	-1.07108
A_24_P24142	A_24_P24142	A_24_P24142	Unknown	1.5739	11.367	3.95759	0.00183604	-1.07456
A_23_P371076	KLF12	ENST00000472022	ens|Kruppel-like factor 12 [Source:HGNC Symbol;Acc:6346] [ENST00000472022]	-1.95175	7.1398	-3.95388	0.00184851	-1.0802
A_23_P336854	LOC648771	XR_133285	ref|PREDICTED: Homo sapiens 60S ribosomal protein L12-like (LOC648771), miscRNA [XR_133285]	1.00381	15.56	3.9533	0.00185045	-1.08107
A_33_P3375466	GPLD1	NM_177483	ref|Homo sapiens glycosylphosphatidylinositol specific phospholipase D1 (GPLD1), transcript variant 2, mRNA [NM_177483]	-1.73127	6.8336	-3.95256	0.00185295	-1.0822
A_33_P3360972	EXOC3L4	NM_001077594	ref|Homo sapiens exocyst complex component 3-like 4 (EXOC3L4), mRNA [NM_001077594]	-2.67065	11.312	-3.95219	0.00185421	-1.08276
A_23_P147431	LYN	NM_002350	ref|Homo sapiens v-yes-1 Yamaguchi sarcoma viral related oncogene homolog (LYN), transcript variant 1, mRNA [NM_002350]	1.14603	9.3842	3.95159	0.00185625	-1.08368
A_23_P49674	ARHGEF15	NM_173728	ref|Homo sapiens Rho guanine nucleotide exchange factor (GEF) 15 (ARHGEF15), transcript variant 1, mRNA [NM_173728]	-1.34311	8.6744	-3.94712	0.00187142	-1.09047
A_23_P142878	ATOH8	NM_032827	ref|Homo sapiens atonal homolog 8 (Drosophila) (ATOH8), mRNA [NM_032827]	-2.81392	7.95836	-3.94485	0.00187918	-1.09392
A_23_P49145	ZG16	NM_152338	ref|Homo sapiens zymogen granule protein 16 homolog (rat) (ZG16), mRNA [NM_152338]	-4.06575	10.0746	-3.94138	0.00189111	-1.0992
A_24_P74160	SNRPD2	NM_177542	ref|Homo sapiens small nuclear ribonucleoprotein D2 polypeptide 16.5kDa (SNRPD2), transcript variant 2, mRNA [NM_177542]	1.08709	11.6976	3.94115	0.00189192	-1.09955
A_33_P3627001	PEBP4	NM_144962	ref|Homo sapiens phosphatidylethanolamine-binding protein 4 (PEBP4), mRNA [NM_144962]	-1.87931	8.77263	-3.93946	0.00189776	-1.10212
A_33_P3712341	CXCL12	NM_001033886	ref|Homo sapiens chemokine (C-X-C motif) ligand 12 (CXCL12), transcript variant 3, mRNA [NM_001033886]	-2.51477	8.63283	-3.93615	0.00190926	-1.10716
A_21_P0012451	PROS1	NM_000313	ref|Homo sapiens protein S (alpha) (PROS1), mRNA [NM_000313]	-1.35077	9.26989	-3.93412	0.00191633	-1.11025
A_32_P54037	CCDC38	NM_182496	ref|Homo sapiens coiled-coil domain containing 38 (CCDC38), mRNA [NM_182496]	-1.77522	6.27754	-3.92937	0.00193305	-1.11749
A_33_P3522511	KIAA0485	AB007954	gb|Homo sapiens mRNA, chromosome 1 specific transcript KIAA0485. [AB007954]	-1.6418	6.91321	-3.92908	0.00193405	-1.11793
A_33_P3808996	SPATS2	NM_023071	ref|Homo sapiens spermatogenesis associated, serine-rich 2 (SPATS2), mRNA [NM_023071]	1.78033	7.54297	3.92903	0.00193422	-1.118
A_23_P113393	APLN	NM_017413	ref|Homo sapiens apelin (APLN), mRNA [NM_017413]	2.59415	6.2385	3.92439	0.00195071	-1.12508
A_33_P3446495	FRMD4B	NM_015123	ref|Homo sapiens FERM domain containing 4B (FRMD4B), mRNA [NM_015123]	-1.55986	8.54619	-3.92215	0.00195871	-1.1285
A_24_P243749	PDK4	NM_002612	ref|Homo sapiens pyruvate dehydrogenase kinase, isozyme 4 (PDK4), nuclear gene encoding mitochondrial protein, mRNA [NM_002612]	-2.89377	10.5637	-3.92206	0.00195902	-1.12863
A_33_P3307990	MASP2	NM_006610	ref|Homo sapiens mannan-binding lectin serine peptidase 2 (MASP2), transcript variant 1, mRNA [NM_006610]	-3.91811	9.63984	-3.92047	0.00196473	-1.13106
A_33_P3380992	AKR1B15	NM_001080538	ref|Homo sapiens aldo-keto reductase family 1, member B15 (AKR1B15), mRNA [NM_001080538]	3.5478	10.2841	3.92038	0.00196504	-1.13119
A_33_P3404814	GNAO1	NM_020988	ref|Homo sapiens guanine nucleotide binding protein (G protein), alpha activating activity polypeptide O (GNAO1), transcript variant 1, mRNA [NM_020988]	-2.71213	7.23278	-3.91534	0.00198322	-1.13888
A_33_P3247205	2017-03-01	NM_022746	ref|Homo sapiens MOCO sulphurase C-terminal domain containing 1 (MOSC1), nuclear gene encoding mitochondrial protein, mRNA [NM_022746]	-1.86324	9.91813	-3.91406	0.00198785	-1.14082
A_21_P0000103	MTRNR2L3	NM_001190472	ref|Homo sapiens MT-RNR2-like 3 (MTRNR2L3), mRNA [NM_001190472]	-2.49358	9.41572	-3.91029	0.00200161	-1.14658
A_23_P375281	TRPV1	NM_080706	ref|Homo sapiens transient receptor potential cation channel, subfamily V, member 1 (TRPV1), transcript variant 3, mRNA [NM_080706]	-1.48211	9.02725	-3.90893	0.00200658	-1.14865
A_24_P129341	AKR1B10	NM_020299	ref|Homo sapiens aldo-keto reductase family 1, member B10 (aldose reductase) (AKR1B10), mRNA [NM_020299]	3.58391	11.4609	3.90123	0.00203503	-1.16041
A_23_P336554	IL1RAP	NM_134470	ref|Homo sapiens interleukin 1 receptor accessory protein (IL1RAP), transcript variant 2, mRNA [NM_134470]	-2.33877	9.8655	-3.90104	0.00203572	-1.16069
A_21_P0013116	LPAL2	NR_028093	ref|Homo sapiens lipoprotein, Lp(a)-like 2, pseudogene (LPAL2), transcript variant 2, non-coding RNA [NR_028093]	-2.62149	9.12129	-3.90088	0.00203633	-1.16094
A_23_P104563	CPT1A	NM_001031847	ref|Homo sapiens carnitine palmitoyltransferase 1A (liver) (CPT1A), nuclear gene encoding mitochondrial protein, transcript variant 2, mRNA [NM_001031847]	-2.02782	10.3046	-3.90016	0.002039	-1.16203
A_33_P3334515	NDRG2	NM_201535	ref|Homo sapiens NDRG family member 2 (NDRG2), transcript variant 1, mRNA [NM_201535]	-1.99515	15.0581	-3.89881	0.00204406	-1.1641
A_23_P106258	SLC25A47	NM_207117	ref|Homo sapiens solute carrier family 25, member 47 (SLC25A47), nuclear gene encoding mitochondrial protein, mRNA [NM_207117]	-5.1283	11.11	-3.89401	0.00206206	-1.17143
A_23_P364437	CDH23	NM_022124	ref|Homo sapiens cadherin-related 23 (CDH23), transcript variant 1, mRNA [NM_022124]	-1.90877	7.11031	-3.89288	0.00206634	-1.17316
A_23_P91552	FTCD	NM_206965	ref|Homo sapiens formiminotransferase cyclodeaminase (FTCD), transcript variant A, mRNA [NM_206965]	-2.2877	13.6902	-3.89265	0.00206719	-1.1735
A_23_P150609	IGF2	NM_000612	ref|Homo sapiens insulin-like growth factor 2 (somatomedin A) (IGF2), transcript variant 1, mRNA [NM_000612]	-3.8588	14.8782	-3.89231	0.0020685	-1.17403
A_23_P93213	SLC22A7	NM_153320	ref|Homo sapiens solute carrier family 22 (organic anion transporter), member 7 (SLC22A7), transcript variant 2, mRNA [NM_153320]	-4.46609	9.97841	-3.89216	0.00206905	-1.17425
A_33_P3417936	HDAC11	NM_024827	ref|Homo sapiens histone deacetylase 11 (HDAC11), transcript variant 1, mRNA [NM_024827]	1.10606	5.61082	3.89019	0.00207655	-1.17727
A_21_P0011866	RPS2	NM_002952	ref|Homo sapiens ribosomal protein S2 (RPS2), mRNA [NM_002952]	1.15659	17.0128	3.88742	0.00208708	-1.1815
A_23_P78018	ABCA5	NM_018672	ref|Homo sapiens ATP-binding cassette, sub-family A (ABC1), member 5 (ABCA5), transcript variant 1, mRNA [NM_018672]	-1.23195	9.71028	-3.88257	0.0021057	-1.18892
A_24_P41801	LPA	NM_005577	ref|Homo sapiens lipoprotein, Lp(a) (LPA), mRNA [NM_005577]	-2.19076	7.88462	-3.88245	0.00210616	-1.1891
A_23_P60079	ANGPT2	NM_001147	ref|Homo sapiens angiopoietin 2 (ANGPT2), transcript variant 1, mRNA [NM_001147]	1.9075	7.41485	3.88052	0.00211362	-1.19205
A_23_P258190	AKR1B1	NM_001628	ref|Homo sapiens aldo-keto reductase family 1, member B1 (aldose reductase) (AKR1B1), mRNA [NM_001628]	3.0912	10.7122	3.87705	0.00212706	-1.19735
A_21_P0010744	RPS18	NM_022551	ref|Homo sapiens ribosomal protein S18 (RPS18), mRNA [NM_022551]	1.04678	17.0842	3.87634	0.00212983	-1.19844
A_24_P134074	RPS19	NM_001022	ref|Homo sapiens ribosomal protein S19 (RPS19), mRNA [NM_001022]	1.15797	15.511	3.87612	0.00213071	-1.19878
A_21_P0001246	XLOC_001265	ENST00000458044	tc|Q2AB94_MONDO (Q2AB94) Bitter taste receptor, partial (6%) [THC2684977]	-1.26951	10.4789	-3.87505	0.00213486	-1.20041
A_23_P435941	SAMD1	NM_138352	ref|Homo sapiens sterile alpha motif domain containing 1 (SAMD1), mRNA [NM_138352]	1.27052	6.95304	3.86916	0.00215801	-1.20943
A_33_P3387716	DMGDH	ENST00000380311	ens|dimethylglycine dehydrogenase [Source:HGNC Symbol;Acc:24475] [ENST00000380311]	-2.26189	6.75545	-3.86835	0.00216122	-1.21067
A_23_P109333	C21orf33	NM_004649	ref|Homo sapiens chromosome 21 open reading frame 33 (C21orf33), nuclear gene encoding mitochondrial protein, transcript variant 1, mRNA [NM_004649]	-1.44368	12.4204	-3.86804	0.00216246	-1.21115
A_33_P3236868	MT1X	NM_005952	ref|Homo sapiens metallothionein 1X (MT1X), mRNA [NM_005952]	-4.10251	12.531	-3.86748	0.00216468	-1.21201
A_24_P754803	RPL10	NM_006013	ref|Homo sapiens ribosomal protein L10 (RPL10), transcript variant 1, mRNA [NM_006013]	1.46336	15.8391	3.86643	0.00216884	-1.21361
A_21_P0008063	XLOC_010385	TCONS_00021787	linc|BROAD Institute lincRNA (XLOC_010385), lincRNA [TCONS_00021787]	-2.08184	7.32457	-3.86578	0.00217144	-1.21461
A_23_P315364	CXCL2	NM_002089	ref|Homo sapiens chemokine (C-X-C motif) ligand 2 (CXCL2), mRNA [NM_002089]	-3.94742	12.2985	-3.86535	0.00217312	-1.21526
A_32_P453321	C1orf228	NM_001145636	ref|Homo sapiens chromosome 1 open reading frame 228 (C1orf228), mRNA [NM_001145636]	-1.46581	7.49766	-3.86514	0.00217398	-1.21559
A_23_P65031	DYNLL1	NM_001037494	ref|Homo sapiens dynein, light chain, LC8-type 1 (DYNLL1), transcript variant 1, mRNA [NM_001037494]	1.31468	13.5117	3.86506	0.00217429	-1.21571
A_24_P15754	TOMM40	NM_006114	ref|Homo sapiens translocase of outer mitochondrial membrane 40 homolog (yeast) (TOMM40), nuclear gene encoding mitochondrial protein, transcript variant 3, mRNA [NM_006114]	1.32899	6.99735	3.86496	0.00217471	-1.21587
A_23_P128598	TUBA3C	NM_006001	ref|Homo sapiens tubulin, alpha 3c (TUBA3C), mRNA [NM_006001]	1.06252	6.46702	3.86443	0.00217679	-1.21667
A_23_P163567	SMPD3	NM_018667	ref|Homo sapiens sphingomyelin phosphodiesterase 3, neutral membrane (neutral sphingomyelinase II) (SMPD3), mRNA [NM_018667]	-2.79289	7.3496	-3.85107	0.00223076	-1.23714
A_23_P142849	RND3	NM_005168	ref|Homo sapiens Rho family GTPase 3 (RND3), mRNA [NM_005168]	-2.10342	9.95339	-3.84909	0.00223887	-1.24018
A_33_P3363799	NCAM1	NM_001242607	ref|Homo sapiens neural cell adhesion molecule 1 (NCAM1), transcript variant 5, mRNA [NM_001242607]	-1.56071	6.27868	-3.84832	0.00224201	-1.24135
A_23_P384517	GYG1	NM_004130	ref|Homo sapiens glycogenin 1 (GYG1), transcript variant 1, mRNA [NM_004130]	1.30442	8.89671	3.84756	0.00224517	-1.24253
A_24_P307135	TNXB	NM_019105	ref|Homo sapiens tenascin XB (TNXB), transcript variant XB, mRNA [NM_019105]	-1.20454	5.34795	-3.84416	0.00225917	-1.24773
A_24_P217834	HIST1H3D	NM_003530	ref|Homo sapiens histone cluster 1, H3d (HIST1H3D), mRNA [NM_003530]	1.6406	9.12261	3.84231	0.00226686	-1.25057
A_23_P91512	CLDN14	NM_144492	ref|Homo sapiens claudin 14 (CLDN14), transcript variant 1, mRNA [NM_144492]	-2.38746	9.74141	-3.84189	0.0022686	-1.25121
A_23_P315602	ARPP21	NM_016300	ref|Homo sapiens cAMP-regulated phosphoprotein, 21kDa (ARPP21), transcript variant 1, mRNA [NM_016300]	-1.13299	5.28315	-3.83631	0.00229197	-1.25979
A_23_P432598	CHMP4C	NM_152284	ref|Homo sapiens charged multivesicular body protein 4C (CHMP4C), mRNA [NM_152284]	1.36752	6.76125	3.83597	0.00229338	-1.2603
A_33_P3789069	LOC400084	NR_034132	ref|Homo sapiens uncharacterized LOC400084 (LOC400084), non-coding RNA [NR_034132]	-1.69392	5.45959	-3.83096	0.00231457	-1.268
A_21_P0000110	MTRNR2L10	NM_001190708	ref|Homo sapiens MT-RNR2-like 10 (MTRNR2L10), mRNA [NM_001190708]	-2.42979	8.73458	-3.82931	0.00232156	-1.27052
A_33_P3234347	AMMECR1	NM_001171689	ref|Homo sapiens Alport syndrome, mental retardation, midface hypoplasia and elliptocytosis chromosomal region gene 1 (AMMECR1), transcript variant 3, mRNA [NM_001171689]	-1.28045	8.93198	-3.82791	0.00232754	-1.27267
A_23_P119377	CYTH2	NM_004228	ref|Homo sapiens cytohesin 2 (CYTH2), transcript variant 2, mRNA [NM_004228]	1.10657	7.94074	3.8276	0.00232887	-1.27315
A_33_P3220827	PEA15	NM_003768	ref|Homo sapiens phosphoprotein enriched in astrocytes 15 (PEA15), mRNA [NM_003768]	1.74321	7.41162	3.82748	0.00232941	-1.27334
A_21_P0014099	LOC100507554	XR_108428	ref|PREDICTED: Homo sapiens hypothetical LOC100507554 (LOC100507554), miscRNA [XR_108428]	1.09137	4.94135	3.82736	0.00232991	-1.27352
A_33_P3287879	HIST1H3H	NM_003536	ref|Homo sapiens histone cluster 1, H3h (HIST1H3H), mRNA [NM_003536]	2.1222	7.16625	3.82727	0.00233027	-1.27366
A_23_P59069	HIST1H2BO	NM_003527	ref|Homo sapiens histone cluster 1, H2bo (HIST1H2BO), mRNA [NM_003527]	1.32919	11.1088	3.82703	0.00233131	-1.27403
A_19_P00322533	CRNDE	NR_034105	ref|Homo sapiens colorectal neoplasia differentially expressed (non-protein coding) (CRNDE), transcript variant 1, non-coding RNA [NR_034105]	2.47477	6.74836	3.82499	0.00234007	-1.27716
A_33_P3267640	HGFAC	NM_001528	ref|Homo sapiens HGF activator (HGFAC), mRNA [NM_001528]	-4.46467	12.8958	-3.82278	0.00234957	-1.28056
A_33_P3301445	A_33_P3301445	A_33_P3301445	Unknown	-1.65849	10.2155	-3.82126	0.00235613	-1.28289
A_33_P3415395	SPTLC3	NM_018327	ref|Homo sapiens serine palmitoyltransferase, long chain base subunit 3 (SPTLC3), mRNA [NM_018327]	-1.60147	7.2926	-3.81774	0.00237141	-1.2883
A_21_P0001902	XLOC_001625	ENST00000455309	ref|PREDICTED: Homo sapiens hypothetical LOC100507286 (LOC100507286), miscRNA [XR_109951]	1.61491	6.06058	3.8172	0.00237376	-1.28913
A_21_P0010693	MST1	NM_020998	ref|Homo sapiens macrophage stimulating 1 (hepatocyte growth factor-like) (MST1), mRNA [NM_020998]	-2.16559	10.6607	-3.81235	0.002395	-1.29659
A_23_P8834	EPHX2	NM_001979	ref|Homo sapiens epoxide hydrolase 2, cytoplasmic (EPHX2), mRNA [NM_001979]	-3.11116	12.9288	-3.81213	0.00239595	-1.29692
A_24_P194000	SAE1	NM_005500	ref|Homo sapiens SUMO1 activating enzyme subunit 1 (SAE1), transcript variant 1, mRNA [NM_005500]	1.33799	10.8208	3.81191	0.00239693	-1.29726
A_19_P00329806	HOTAIR	NR_003716	ref|Homo sapiens HOX transcript antisense RNA (non-protein coding) (HOTAIR), antisense RNA [NR_003716]	-1.64021	8.90434	-3.80988	0.00240588	-1.30038
A_23_P57364	TFF2	NM_005423	ref|Homo sapiens trefoil factor 2 (TFF2), mRNA [NM_005423]	-3.26131	7.02295	-3.80926	0.00240864	-1.30134
A_33_P3407356	LOC731656	NR_027454	ref|Homo sapiens uncharacterized LOC731656 (LOC731656), non-coding RNA [NR_027454]	-2.52607	7.80648	-3.80606	0.00242281	-1.30625
A_24_P410952	PEA15	NM_003768	ref|Homo sapiens phosphoprotein enriched in astrocytes 15 (PEA15), mRNA [NM_003768]	1.43928	7.87092	3.80406	0.00243175	-1.30934
A_21_P0002984	XLOC_002717	TCONS_00006106	linc|BROAD Institute lincRNA (XLOC_002717), lincRNA [TCONS_00006106]	-1.53671	5.13327	-3.80355	0.00243402	-1.31012
A_24_P30923	SNN	NM_003498	ref|Homo sapiens stannin (SNN), mRNA [NM_003498]	1.40769	7.36437	3.7994	0.00245267	-1.31651
A_33_P3234804	CBR4	NM_032783	ref|Homo sapiens carbonyl reductase 4 (CBR4), mRNA [NM_032783]	-1.17312	10.9422	-3.79933	0.00245298	-1.31661
A_24_P282578	SSR2	NM_003145	ref|Homo sapiens signal sequence receptor, beta (translocon-associated protein beta) (SSR2), mRNA [NM_003145]	1.43141	10.6107	3.79817	0.00245821	-1.3184
A_33_P3244803	ACOX1	NM_001185039	ref|Homo sapiens acyl-CoA oxidase 1, palmitoyl (ACOX1), transcript variant 3, mRNA [NM_001185039]	-1.62201	13.5299	-3.79785	0.00245968	-1.3189
A_24_P358164	RPSA	NM_002295	ref|Homo sapiens ribosomal protein SA (RPSA), transcript variant 1, mRNA [NM_002295]	1.45332	12.6558	3.79712	0.00246297	-1.32002
A_32_P193288	RPL18A	NM_000980	ref|Homo sapiens ribosomal protein L18a (RPL18A), mRNA [NM_000980]	1.39045	14.0001	3.79505	0.00247235	-1.3232
A_24_P71904	HPGD	NM_000860	ref|Homo sapiens hydroxyprostaglandin dehydrogenase 15-(NAD) (HPGD), transcript variant 1, mRNA [NM_000860]	-2.90457	8.23333	-3.79407	0.00247679	-1.32471
A_33_P3401301	RPL39	NM_001000	ref|Homo sapiens ribosomal protein L39 (RPL39), mRNA [NM_001000]	1.03988	13.966	3.79304	0.00248149	-1.32629
A_23_P300033	PDGFRA	NM_006206	ref|Homo sapiens platelet-derived growth factor receptor, alpha polypeptide (PDGFRA), mRNA [NM_006206]	-2.72865	7.64723	-3.78829	0.00250324	-1.33361
A_21_P0000107	MTRNR2L7	NM_001190489	ref|Homo sapiens MT-RNR2-like 7 (MTRNR2L7), mRNA [NM_001190489]	-2.60141	10.4348	-3.78482	0.00251929	-1.33896
A_24_P301557	LPIN2	NM_014646	ref|Homo sapiens lipin 2 (LPIN2), mRNA [NM_014646]	-1.78805	10.5568	-3.78201	0.00253236	-1.34329
A_23_P93217	SLC22A7	NM_153320	ref|Homo sapiens solute carrier family 22 (organic anion transporter), member 7 (SLC22A7), transcript variant 2, mRNA [NM_153320]	-3.33519	9.46644	-3.78142	0.00253507	-1.34419
A_23_P397120	C19orf77	NM_001136503	ref|Homo sapiens chromosome 19 open reading frame 77 (C19orf77), mRNA [NM_001136503]	-3.63359	9.31846	-3.78047	0.0025395	-1.34565
A_21_P0003941	LOC100505994	XR_108596	ref|PREDICTED: Homo sapiens hypothetical LOC100505994 (LOC100505994), miscRNA [XR_108596]	1.53987	4.83599	3.77954	0.00254387	-1.34709
A_23_P251593	RPL10A	NM_007104	ref|Homo sapiens ribosomal protein L10a (RPL10A), mRNA [NM_007104]	1.22587	16.0345	3.77783	0.00255189	-1.34973
A_23_P205074	SLC46A3	NM_181785	ref|Homo sapiens solute carrier family 46, member 3 (SLC46A3), transcript variant 1, mRNA [NM_181785]	-2.19728	8.4454	-3.7761	0.00256004	-1.3524
A_23_P32328	LYRM4	NM_020408	ref|Homo sapiens LYR motif containing 4 (LYRM4), transcript variant 1, mRNA [NM_020408]	1.39308	9.86256	3.77375	0.0025711	-1.35601
A_24_P182892	SLC19A3	NM_025243	ref|Homo sapiens solute carrier family 19, member 3 (SLC19A3), mRNA [NM_025243]	-1.12112	5.56869	-3.77098	0.00258423	-1.36028
A_23_P44195	MSI2	NM_138962	ref|Homo sapiens musashi homolog 2 (Drosophila) (MSI2), transcript variant 1, mRNA [NM_138962]	1.68615	7.79888	3.76969	0.00259038	-1.36228
A_33_P3262890	THC2556858	THC2556858	tc|S37431 {Homo sapiens} (exp=-1; wgp=0; cg=0), partial (70%) [THC2556858]	1.43173	13.1005	3.7687	0.00259511	-1.36381
A_33_P3246985	PDE4DIP	NM_022359	ref|Homo sapiens phosphodiesterase 4D interacting protein (PDE4DIP), transcript variant 3, mRNA [NM_022359]	-1.78366	8.17134	-3.76459	0.00261484	-1.37015
A_21_P0014172	LOC100507025	ENST00000289352	ref|PREDICTED: Homo sapiens hypothetical LOC100507025 (LOC100507025), miscRNA [XR_108687]	2.23588	6.31199	3.76269	0.00262399	-1.37308
A_23_P121596	PPBP	NM_002704	ref|Homo sapiens pro-platelet basic protein (chemokine (C-X-C motif) ligand 7) (PPBP), mRNA [NM_002704]	-1.02371	5.35288	-3.75952	0.00263931	-1.37796
A_23_P119130	RPS19	NM_001022	ref|Homo sapiens ribosomal protein S19 (RPS19), mRNA [NM_001022]	1.16179	14.8249	3.7583	0.00264526	-1.37985
A_24_P280664	GBP7	NM_207398	ref|Homo sapiens guanylate binding protein 7 (GBP7), mRNA [NM_207398]	-2.9836	8.68986	-3.75789	0.00264726	-1.38048
A_24_P20873	HIST1H4I	NM_003495	ref|Homo sapiens histone cluster 1, H4i (HIST1H4I), mRNA [NM_003495]	1.55597	9.02003	3.75779	0.00264778	-1.38065
A_24_P333326	CTAGE5	NM_203355	ref|Homo sapiens CTAGE family, member 5 (CTAGE5), transcript variant 3, mRNA [NM_203355]	-1.47845	8.94855	-3.75693	0.00265195	-1.38197
A_21_P0010141	XLOC_013868	TCONS_00028797	linc|BROAD Institute lincRNA (XLOC_013868), lincRNA [TCONS_00028797]	-1.38896	7.41695	-3.75148	0.00267871	-1.39039
A_33_P3342305	ABCA8	NM_007168	ref|Homo sapiens ATP-binding cassette, sub-family A (ABC1), member 8 (ABCA8), mRNA [NM_007168]	-2.49434	8.21574	-3.7508	0.00268205	-1.39143
A_33_P3404989	HIST1H3H	NM_003536	ref|Homo sapiens histone cluster 1, H3h (HIST1H3H), mRNA [NM_003536]	1.41291	5.54163	3.74946	0.00268871	-1.39351
A_24_P135902	RPS2	NM_002952	ref|Homo sapiens ribosomal protein S2 (RPS2), mRNA [NM_002952]	1.47068	14.7725	3.74887	0.00269161	-1.39441
A_23_P119789	TMEM185B	NM_024121	ref|Homo sapiens transmembrane protein 185B (TMEM185B), mRNA [NM_024121]	1.20574	6.44144	3.74792	0.00269635	-1.39589
A_32_P3914	WIPF3	NM_001080529	ref|Homo sapiens WAS/WASL interacting protein family, member 3 (WIPF3), mRNA [NM_001080529]	1.25694	7.14032	3.74286	0.00272159	-1.4037
A_23_P205216	UTP14A	NM_006649	ref|Homo sapiens UTP14, U3 small nucleolar ribonucleoprotein, homolog A (yeast) (UTP14A), transcript variant 1, mRNA [NM_006649]	1.27012	6.75588	3.74026	0.00273467	-1.40772
A_24_P350200	COX3	ENST00000362079	ens|mitochondrially encoded cytochrome c oxidase III [Source:HGNC Symbol;Acc:7422] [ENST00000362079]	-1.02019	17.1532	-3.73641	0.00275409	-1.41366
A_23_P117662	HDC	NM_002112	ref|Homo sapiens histidine decarboxylase (HDC), mRNA [NM_002112]	-1.64854	6.73947	-3.73622	0.00275506	-1.41396
A_23_P55421	CBX8	NM_020649	ref|Homo sapiens chromobox homolog 8 (CBX8), mRNA [NM_020649]	1.49088	6.48508	3.73412	0.00276579	-1.41722
A_23_P20255	COMMD5	NM_014066	ref|Homo sapiens COMM domain containing 5 (COMMD5), transcript variant 1, mRNA [NM_014066]	1.26875	9.52743	3.73358	0.0027685	-1.41804
A_23_P208373	CYP2B6	NM_000767	ref|Homo sapiens cytochrome P450, family 2, subfamily B, polypeptide 6 (CYP2B6), mRNA [NM_000767]	-2.91055	9.72447	-3.73333	0.0027698	-1.41843
A_33_P3221960	IL18RAP	NM_003853	ref|Homo sapiens interleukin 18 receptor accessory protein (IL18RAP), mRNA [NM_003853]	-1.35868	7.06157	-3.73202	0.00277651	-1.42046
A_23_P45475	GLA	NM_000169	ref|Homo sapiens galactosidase, alpha (GLA), mRNA [NM_000169]	1.306	10.471	3.73142	0.00277958	-1.42139
A_23_P142146	RPL18	NM_000979	ref|Homo sapiens ribosomal protein L18 (RPL18), mRNA [NM_000979]	1.05801	14.5712	3.72748	0.00279983	-1.42748
A_23_P200203	ECHDC2	NM_018281	ref|Homo sapiens enoyl CoA hydratase domain containing 2 (ECHDC2), transcript variant 2, mRNA [NM_018281]	-1.84314	14.9422	-3.72687	0.00280298	-1.42842
A_23_P4798	ZNF581	NM_016535	ref|Homo sapiens zinc finger protein 581 (ZNF581), mRNA [NM_016535]	1.63711	7.16436	3.72655	0.00280462	-1.42891
A_33_P3412722	SNX8	NM_013321	ref|Homo sapiens sorting nexin 8 (SNX8), mRNA [NM_013321]	1.37492	7.44881	3.72602	0.00280738	-1.42974
A_33_P3376302	DA144211	DA144211	gb|DA144211 BRAMY2 Homo sapiens cDNA clone BRAMY2000368 5', mRNA sequence [DA144211]	-1.74238	6.42492	-3.72254	0.00282545	-1.43512
A_33_P3290622	PDZD11	NM_016484	ref|Homo sapiens PDZ domain containing 11 (PDZD11), mRNA [NM_016484]	1.18216	7.99078	3.72221	0.00282716	-1.43563
A_19_P00315581	FLJ30838	NR_033873	ref|Homo sapiens uncharacterized LOC400955 (FLJ30838), non-coding RNA [NR_033873]	-2.12964	11.5957	-3.72089	0.00283407	-1.43768
A_23_P217666	RPL10	NM_006013	ref|Homo sapiens ribosomal protein L10 (RPL10), transcript variant 1, mRNA [NM_006013]	1.23933	15.3874	3.72036	0.00283684	-1.4385
A_21_P0010259	LOC100506021	XR_109692	ref|PREDICTED: Homo sapiens hypothetical LOC100506021 (LOC100506021), miscRNA [XR_109692]	-2.40538	6.64324	-3.71831	0.00284759	-1.44167
A_23_P257111	FBP1	NM_000507	ref|Homo sapiens fructose-1,6-bisphosphatase 1 (FBP1), transcript variant 1, mRNA [NM_000507]	-4.45536	13.2627	-3.71691	0.00285491	-1.44383
A_23_P329261	KCNJ2	NM_000891	ref|Homo sapiens potassium inwardly-rectifying channel, subfamily J, member 2 (KCNJ2), mRNA [NM_000891]	1.80599	6.98263	3.71651	0.00285706	-1.44446
A_23_P153390	CLEC4G	NM_198492	ref|Homo sapiens C-type lectin domain family 4, member G (CLEC4G), transcript variant 1, mRNA [NM_198492]	-4.63529	9.18798	-3.71563	0.0028617	-1.44582
A_32_P23125	LINC00261	NR_001558	ref|Homo sapiens long intergenic non-protein coding RNA 261 (LINC00261), non-coding RNA [NR_001558]	-1.83587	11.6617	-3.71334	0.00287377	-1.44935
A_23_P70719	LAMA2	NM_000426	ref|Homo sapiens laminin, alpha 2 (LAMA2), transcript variant 1, mRNA [NM_000426]	-1.67405	6.1575	-3.71304	0.0028754	-1.44983
A_33_P3395274	ZADH2	NM_175907	ref|Homo sapiens zinc binding alcohol dehydrogenase domain containing 2 (ZADH2), mRNA [NM_175907]	-1.114	10.1333	-3.71058	0.00288849	-1.45364
A_23_P162607	STAB2	NM_017564	ref|Homo sapiens stabilin 2 (STAB2), mRNA [NM_017564]	-3.36389	7.45013	-3.70991	0.00289202	-1.45467
A_24_P136211	CR590938	CR590938	gb|full-length cDNA clone CS0DI014YE21 of Placenta Cot 25-normalized of Homo sapiens (human) [CR590938]	1.05324	13.6818	3.70826	0.00290086	-1.45723
A_33_P3320408	A_33_P3320408	A_33_P3320408	Unknown	-1.33911	5.02566	-3.70794	0.00290257	-1.45772
A_23_P33984	TMEM27	NM_020665	ref|Homo sapiens transmembrane protein 27 (TMEM27), mRNA [NM_020665]	-2.24713	8.89225	-3.70325	0.0029278	-1.46499
A_21_P0000040	ZBTB24	NM_001164313	ref|Homo sapiens zinc finger and BTB domain containing 24 (ZBTB24), transcript variant 2, mRNA [NM_001164313]	1.68599	5.702	3.70304	0.00292895	-1.46532
A_33_P3771039	A_33_P3771039	A_33_P3771039	Unknown	1.05136	13.2373	3.69824	0.00295499	-1.47275
A_24_P35537	RIC3	NM_024557	ref|Homo sapiens resistance to inhibitors of cholinesterase 3 homolog (C. elegans) (RIC3), transcript variant 1, mRNA [NM_024557]	-1.48599	5.4146	-3.69824	0.00295499	-1.47275
A_23_P373521	HAND2	NM_021973	ref|Homo sapiens heart and neural crest derivatives expressed 2 (HAND2), mRNA [NM_021973]	-1.88833	5.91924	-3.69779	0.00295748	-1.47346
A_21_P0003911	XLOC_004195	TCONS_00009182	linc|BROAD Institute lincRNA (XLOC_004195), lincRNA [TCONS_00009182]	-1.27533	8.17438	-3.69702	0.00296168	-1.47465
A_33_P3355708	C14orf180	NM_001008404	ref|Homo sapiens chromosome 14 open reading frame 180 (C14orf180), mRNA [NM_001008404]	-2.0591	6.5419	-3.69399	0.00297828	-1.47934
A_33_P3401243	OLFML2B	NM_015441	ref|Homo sapiens olfactomedin-like 2B (OLFML2B), mRNA [NM_015441]	1.20992	5.71036	3.69251	0.00298642	-1.48163
A_23_P81859	HIST1H2AH	NM_080596	ref|Homo sapiens histone cluster 1, H2ah (HIST1H2AH), mRNA [NM_080596]	1.19579	11.0551	3.69106	0.00299443	-1.48388
A_33_P3233649	NADKD1	NM_001085411	ref|Homo sapiens NAD kinase domain containing 1 (NADKD1), transcript variant 1, mRNA [NM_001085411]	-2.82714	11.5548	-3.68833	0.00300958	-1.48812
A_23_P214666	RPS18	NM_022551	ref|Homo sapiens ribosomal protein S18 (RPS18), mRNA [NM_022551]	1.038	16.283	3.68799	0.00301144	-1.48864
A_24_P273143	LINC00152	NR_024204	ref|Homo sapiens long intergenic non-protein coding RNA 152 (LINC00152), transcript variant 1, non-coding RNA [NR_024204]	2.01767	9.32117	3.68595	0.00302285	-1.49182
A_23_P47614	PHLDA2	NM_003311	ref|Homo sapiens pleckstrin homology-like domain, family A, member 2 (PHLDA2), mRNA [NM_003311]	1.50466	9.45942	3.68582	0.00302355	-1.49201
A_23_P395534	RSC1A1	NM_006511	ref|Homo sapiens regulatory solute carrier protein, family 1, member 1 (RSC1A1), mRNA [NM_006511]	-1.55704	9.55052	-3.68496	0.00302839	-1.49335
A_33_P3208966	ENST00000412510	ENST00000412510	gb|Homo sapiens cytochrome P450 2A13 variant 3 (CYP2A13) mRNA, complete cds. [AY513606]	-4.96062	12.2887	-3.68126	0.00304915	-1.49909
A_24_P780052	RPSA	NM_002295	ref|Homo sapiens ribosomal protein SA (RPSA), transcript variant 1, mRNA [NM_002295]	1.52435	12.4709	3.68043	0.00305382	-1.50038
A_33_P3362048	SHMT1	ENST00000395682	ens|serine hydroxymethyltransferase 1 (soluble) [Source:HGNC Symbol;Acc:10850] [ENST00000395682]	-1.43233	6.50932	-3.67992	0.0030567	-1.50117
A_33_P3622472	NAA10	NM_003491	ref|Homo sapiens N(alpha)-acetyltransferase 10, NatA catalytic subunit (NAA10), mRNA [NM_003491]	1.08754	9.15677	3.67894	0.00306225	-1.50269
A_23_P20196	ARPC1B	NM_005720	ref|Homo sapiens actin related protein 2/3 complex, subunit 1B, 41kDa (ARPC1B), mRNA [NM_005720]	1.59173	9.45541	3.67882	0.00306291	-1.50287
A_33_P3808435	THC2624186	THC2624186	Unknown	-2.79548	7.65806	-3.67816	0.00306662	-1.50389
A_33_P3389540	A_33_P3389540	A_33_P3389540	Unknown	1.06408	13.5794	3.67693	0.00307363	-1.50581
A_23_P90612	MCM6	NM_005915	ref|Homo sapiens minichromosome maintenance complex component 6 (MCM6), mRNA [NM_005915]	1.56772	8.53265	3.67451	0.00308741	-1.50957
A_33_P3479449	LOC100506328	AK055877	gb|Homo sapiens cDNA FLJ31315 fis, clone LIVER1000303. [AK055877]	-1.70123	6.94601	-3.67419	0.00308922	-1.51006
A_24_P194688	EFHA2	NM_181723	ref|Homo sapiens EF-hand domain family, member A2 (EFHA2), mRNA [NM_181723]	-1.92383	8.10774	-3.67283	0.00309699	-1.51217
A_24_P160466	GPRIN1	NM_052899	ref|Homo sapiens G protein regulated inducer of neurite outgrowth 1 (GPRIN1), mRNA [NM_052899]	1.29336	5.77693	3.67246	0.00309913	-1.51275
A_23_P16694	CPS1-IT1	NR_002763	ref|Homo sapiens CPS1 intronic transcript 1 (non-protein coding) (CPS1-IT1), non-coding RNA [NR_002763]	-3.12248	8.72227	-3.67029	0.00311155	-1.51611
A_24_P416346	ETV4	NM_001079675	ref|Homo sapiens ets variant 4 (ETV4), transcript variant 2, mRNA [NM_001079675]	2.1488	5.01184	3.6691	0.00311843	-1.51797
A_23_P79043	TMEM147	NM_032635	ref|Homo sapiens transmembrane protein 147 (TMEM147), transcript variant 1, mRNA [NM_032635]	1.25103	11.2093	3.66636	0.00313426	-1.52222
A_23_P58647	CTNNA1	NM_001903	ref|Homo sapiens catenin (cadherin-associated protein), alpha 1, 102kDa (CTNNA1), mRNA [NM_001903]	1.50657	10.4599	3.66418	0.00314689	-1.5256
A_21_P0001684	XLOC_000236	TCONS_00002052	linc|BROAD Institute lincRNA (XLOC_000236), lincRNA [TCONS_00002052]	-1.47586	6.41347	-3.66323	0.00315242	-1.52707
A_23_P27627	ASNA1	NM_004317	ref|Homo sapiens arsA arsenite transporter, ATP-binding, homolog 1 (bacterial) (ASNA1), mRNA [NM_004317]	1.10015	8.51111	3.66167	0.00316153	-1.5295
A_24_P77082	KMO	NM_003679	ref|Homo sapiens kynurenine 3-monooxygenase (kynurenine 3-hydroxylase) (KMO), mRNA [NM_003679]	-2.94037	8.92429	-3.65873	0.00317877	-1.53407
A_24_P195724	A_24_P195724	A_24_P195724	Unknown	1.52277	10.2975	3.65761	0.00318536	-1.53581
A_33_P3253747	CYP1A2	NM_000761	ref|Homo sapiens cytochrome P450, family 1, subfamily A, polypeptide 2 (CYP1A2), mRNA [NM_000761]	-6.04807	12.8975	-3.6568	0.00319015	-1.53707
A_21_P0005689	XLOC_006775	ENST00000523507	linc|BROAD Institute lincRNA (XLOC_006775), lincRNA [TCONS_00014676]	-1.27116	12.1527	-3.65388	0.00320742	-1.54161
A_33_P3259615	TTC36	NM_001080441	ref|Homo sapiens tetratricopeptide repeat domain 36 (TTC36), mRNA [NM_001080441]	-3.15214	10.6536	-3.65142	0.00322202	-1.54543
A_23_P214037	NPM1	NM_002520	ref|Homo sapiens nucleophosmin (nucleolar phosphoprotein B23, numatrin) (NPM1), transcript variant 1, mRNA [NM_002520]	1.5788	12.0833	3.6505	0.00322754	-1.54687
A_33_P3219651	BMPER	NM_133468	ref|Homo sapiens BMP binding endothelial regulator (BMPER), mRNA [NM_133468]	-2.01788	6.33831	-3.64946	0.00323372	-1.54847
A_24_P21044	PSMG3	NM_032302	ref|Homo sapiens proteasome (prosome, macropain) assembly chaperone 3 (PSMG3), transcript variant 1, mRNA [NM_032302]	1.29168	8.92278	3.64753	0.00324528	-1.55147
A_24_P3783	HIST1H2BM	NM_003521	ref|Homo sapiens histone cluster 1, H2bm (HIST1H2BM), mRNA [NM_003521]	1.96098	9.93237	3.64691	0.00324906	-1.55245
A_23_P24948	KCNE3	NM_005472	ref|Homo sapiens potassium voltage-gated channel, Isk-related family, member 3 (KCNE3), mRNA [NM_005472]	2.31826	6.55828	3.64677	0.00324989	-1.55267
A_21_P0007929	XLOC_010331	ENST00000453470	linc|BROAD Institute lincRNA (XLOC_010331), lincRNA [TCONS_00021535]	-1.25827	6.81024	-3.64664	0.00325065	-1.55287
A_24_P107291	PPP2R1B	NM_181699	ref|Homo sapiens protein phosphatase 2, regulatory subunit A, beta (PPP2R1B), transcript variant 2, mRNA [NM_181699]	-1.56103	9.52119	-3.64418	0.00326551	-1.5567
A_23_P73702	MED12	NM_005120	ref|Homo sapiens mediator complex subunit 12 (MED12), mRNA [NM_005120]	1.5705	6.51988	3.64309	0.0032721	-1.55839
A_19_P00810899	LINC00338	NR_027058	ref|Homo sapiens long intergenic non-protein coding RNA 338 (LINC00338), non-coding RNA [NR_027058]	1.46802	6.5755	3.6398	0.00329207	-1.56351
A_24_P465772	RPSAP52	NR_026825	ref|Homo sapiens ribosomal protein SA pseudogene 52 (RPSAP52), non-coding RNA [NR_026825]	1.49217	11.5438	3.63979	0.00329214	-1.56353
A_19_P00809335	Q8IWW8	ENST00000498712	tc|Q8IWW8_HUMAN (Q8IWW8) Alcohol dehydrogenase 8, partial (26%) [THC2756126]	-1.60474	5.8726	-3.63846	0.00330023	-1.56559
A_33_P3215640	PI16	NM_153370	ref|Homo sapiens peptidase inhibitor 16 (PI16), transcript variant 1, mRNA [NM_153370]	-1.19445	6.25819	-3.63819	0.00330185	-1.566
A_23_P93180	HIST1H2BC	NM_003526	ref|Homo sapiens histone cluster 1, H2bc (HIST1H2BC), mRNA [NM_003526]	1.55153	8.46262	3.6304	0.00334981	-1.57813
A_24_P481783	UBAP1L	NM_001163692	ref|Homo sapiens ubiquitin associated protein 1-like (UBAP1L), mRNA [NM_001163692]	-1.4995	8.09293	-3.63018	0.0033512	-1.57848
A_23_P67648	CAPNS1	NM_001749	ref|Homo sapiens calpain, small subunit 1 (CAPNS1), transcript variant 1, mRNA [NM_001749]	1.31319	12.0164	3.62996	0.00335259	-1.57883
A_24_P126181	NR2C2AP	NM_176880	ref|Homo sapiens nuclear receptor 2C2-associated protein (NR2C2AP), mRNA [NM_176880]	1.5073	9.05166	3.62954	0.00335519	-1.57948
A_21_P0006409	XLOC_008151	BC015977	gb|601818170F1 NIH_MGC_58 Homo sapiens cDNA clone IMAGE:4042121 5', mRNA sequence [BF130157]	1.97597	5.7283	3.62801	0.00336468	-1.58185
A_24_P340976	THC2530888	THC2530888	tc|Q2L9X0_CERAE (Q2L9X0) Laminin receptor 1, partial (81%) [THC2530888]	1.60229	11.4765	3.62042	0.00341231	-1.59368
A_23_P360167	DCTN2	NM_006400	ref|Homo sapiens dynactin 2 (p50) (DCTN2), mRNA [NM_006400]	1.15506	10.9058	3.6142	0.00345183	-1.60336
A_23_P406928	ND5	ENST00000361567	ens|mitochondrially encoded NADH dehydrogenase 5 [Source:HGNC Symbol;Acc:7461] [ENST00000361567]	-1.58673	14.7309	-3.61195	0.00346623	-1.60686
A_24_P264943	COMP	NM_000095	ref|Homo sapiens cartilage oligomeric matrix protein (COMP), mRNA [NM_000095]	3.19583	8.03356	3.60629	0.00350282	-1.6157
A_33_P3349252	DKFZP547L112	AL512723	gb|Homo sapiens mRNA; cDNA DKFZp547L112 (from clone DKFZp547L112). [AL512723]	-1.73134	11.0512	-3.60624	0.00350311	-1.61577
A_24_P211151	EXOSC5	NM_020158	ref|Homo sapiens exosome component 5 (EXOSC5), mRNA [NM_020158]	1.38119	7.58965	3.60575	0.00350628	-1.61653
A_23_P61551	CD2BP2	NM_006110	ref|Homo sapiens CD2 (cytoplasmic tail) binding protein 2 (CD2BP2), transcript variant 1, mRNA [NM_006110]	1.32495	6.49913	3.60574	0.00350638	-1.61655
A_33_P3225022	FTCD	NM_206965	ref|Homo sapiens formiminotransferase cyclodeaminase (FTCD), transcript variant A, mRNA [NM_206965]	-2.1616	13.9218	-3.60568	0.00350677	-1.61665
A_23_P60227	CCIN	NM_005893	ref|Homo sapiens calicin (CCIN), mRNA [NM_005893]	-1.36731	7.0611	-3.60215	0.00352975	-1.62214
A_33_P3411097	GRID2IP	NM_001145118	ref|Homo sapiens glutamate receptor, ionotropic, delta 2 (Grid2) interacting protein (GRID2IP), mRNA [NM_001145118]	-1.81362	8.55061	-3.59729	0.0035617	-1.62973
A_23_P95594	NAT1	NM_000662	ref|Homo sapiens N-acetyltransferase 1 (arylamine N-acetyltransferase) (NAT1), transcript variant 5, mRNA [NM_000662]	-1.56665	8.04617	-3.59719	0.00356237	-1.62988
A_33_P3370890	C6orf225	NM_001033564	ref|Homo sapiens chromosome 6 open reading frame 225 (C6orf225), mRNA [NM_001033564]	-1.41016	6.65058	-3.59676	0.0035652	-1.63055
A_23_P148475	KIF4A	NM_012310	ref|Homo sapiens kinesin family member 4A (KIF4A), mRNA [NM_012310]	2.14744	5.58015	3.59461	0.00357941	-1.6339
A_33_P3404531	ZCWPW1	NM_017984	ref|Homo sapiens zinc finger, CW type with PWWP domain 1 (ZCWPW1), mRNA [NM_017984]	-1.34222	7.22736	-3.59438	0.00358094	-1.63426
A_33_P3303717	ACADL	NM_001608	ref|Homo sapiens acyl-CoA dehydrogenase, long chain (ACADL), nuclear gene encoding mitochondrial protein, mRNA [NM_001608]	-2.56921	7.97077	-3.59324	0.00358853	-1.63604
A_32_P204019	RPL29	NM_000992	ref|Homo sapiens ribosomal protein L29 (RPL29), mRNA [NM_000992]	1.01071	14.1045	3.5889	0.00361754	-1.64282
A_23_P76749	GALNTL1	NM_020692	ref|Homo sapiens UDP-N-acetyl-alpha-D-galactosamine:polypeptide N-acetylgalactosaminyltransferase-like 1 (GALNTL1), transcript variant 2, mRNA [NM_020692]	-1.26022	6.84623	-3.58514	0.0036428	-1.64868
A_23_P123853	CCL19	NM_006274	ref|Homo sapiens chemokine (C-C motif) ligand 19 (CCL19), mRNA [NM_006274]	-3.54466	8.78956	-3.58443	0.00364761	-1.64978
A_19_P00318593	Q9B8G3	ENST00000504068	tc|Q9B8G3_9NEOP (Q9B8G3) NADH dehydrogenase subunit 2, partial (5%) [THC2629318]	-2.96952	7.95991	-3.58247	0.00366095	-1.65286
A_33_P3413989	SERPING1	NM_000062	ref|Homo sapiens serpin peptidase inhibitor, clade G (C1 inhibitor), member 1 (SERPING1), transcript variant 1, mRNA [NM_000062]	-1.72505	14.1105	-3.58194	0.0036645	-1.65367
A_23_P30745	MEA1	NM_014623	ref|Homo sapiens male-enhanced antigen 1 (MEA1), mRNA [NM_014623]	1.08429	11.5342	3.57825	0.00368968	-1.65944
A_23_P55174	G6PC3	NM_138387	ref|Homo sapiens glucose 6 phosphatase, catalytic, 3 (G6PC3), transcript variant 1, mRNA [NM_138387]	1.42681	6.08801	3.57792	0.00369192	-1.65995
A_23_P61637	HAL	NM_002108	ref|Homo sapiens histidine ammonia-lyase (HAL), mRNA [NM_002108]	-2.81673	8.20323	-3.5754	0.00370921	-1.66388
A_23_P34527	FLAD1	NM_025207	ref|Homo sapiens FAD1 flavin adenine dinucleotide synthetase homolog (S. cerevisiae) (FLAD1), transcript variant 1, mRNA [NM_025207]	1.06822	8.56466	3.57373	0.00372077	-1.6665
A_24_P349743	RPSA	NM_002295	ref|Homo sapiens ribosomal protein SA (RPSA), transcript variant 1, mRNA [NM_002295]	1.26041	12.0803	3.57296	0.00372609	-1.66771
A_33_P3377130	MAP3K5	NM_005923	ref|Homo sapiens mitogen-activated protein kinase kinase kinase 5 (MAP3K5), mRNA [NM_005923]	-1.56839	6.39789	-3.57116	0.00373849	-1.6705
A_23_P209477	PPM1G	NM_177983	ref|Homo sapiens protein phosphatase, Mg2+/Mn2+ dependent, 1G (PPM1G), mRNA [NM_177983]	1.07724	8.89275	3.56933	0.00375127	-1.67338
A_33_P3235400	HDGF	NM_004494	ref|Homo sapiens hepatoma-derived growth factor (HDGF), transcript variant 1, mRNA [NM_004494]	-1.84305	12.5084	-3.56888	0.00375438	-1.67407
A_21_P0013791	ND4	ENST00000361381	Unknown	-1.85175	13.6154	-3.56841	0.00375765	-1.67481
A_33_P3287661	LOC100130430	AK126997	gb|Homo sapiens cDNA FLJ45052 fis, clone BRAWH3022542. [AK126997]	-1.1569	13.5152	-3.56808	0.00375997	-1.67533
A_24_P84021	A_24_P84021	A_24_P84021	Unknown	1.07374	5.70132	3.56767	0.00376282	-1.67597
A_23_P171336	NXF3	NM_022052	ref|Homo sapiens nuclear RNA export factor 3 (NXF3), mRNA [NM_022052]	-1.65006	7.33033	-3.56548	0.00377811	-1.67938
A_33_P3394380	AKAP5	NM_004857	ref|Homo sapiens A kinase (PRKA) anchor protein 5 (AKAP5), mRNA [NM_004857]	-1.10829	5.92894	-3.56533	0.00377916	-1.67961
A_23_P148308	RBM3	NM_006743	ref|Homo sapiens RNA binding motif (RNP1, RRM) protein 3 (RBM3), mRNA [NM_006743]	1.38878	10.1612	3.56325	0.0037938	-1.68287
A_33_P3337627	TRPC6	NM_004621	ref|Homo sapiens transient receptor potential cation channel, subfamily C, member 6 (TRPC6), mRNA [NM_004621]	-1.3287	9.29916	-3.55734	0.00383561	-1.6921
A_32_P203029	FAM9B	NM_205849	ref|Homo sapiens family with sequence similarity 9, member B (FAM9B), mRNA [NM_205849]	-2.55667	7.0268	-3.55602	0.00384502	-1.69416
A_23_P90601	STEAP3	NM_182915	ref|Homo sapiens STEAP family member 3, metalloreductase (STEAP3), transcript variant 1, mRNA [NM_182915]	-1.83717	11.4665	-3.5556	0.00384808	-1.69483
A_24_P383330	A_24_P383330	A_24_P383330	Unknown	1.26499	12.2641	3.55228	0.00387181	-1.70001
A_24_P187799	C7orf58	NM_024913	ref|Homo sapiens chromosome 7 open reading frame 58 (C7orf58), transcript variant 1, mRNA [NM_024913]	-1.5803	6.07425	-3.5508	0.00388247	-1.70233
A_24_P161403	ENST00000407723	ENST00000407723	tc|1M9E_A Chain A, X-Ray Crystal Structure Of Cyclophilin AHIV-1 Ca N- Terminal Domain (1-146) M-Type H87a Complex. {Homo sapiens} (exp=-1; wgp=0; cg=0), complete [THC2552249]	1.34468	12.834	3.55056	0.00388422	-1.70271
A_23_P318646	RPS10	NM_001014	ref|Homo sapiens ribosomal protein S10 (RPS10), transcript variant 2, mRNA [NM_001014]	1.42703	13.5643	3.54983	0.0038895	-1.70385
A_24_P353619	ALPL	NM_000478	ref|Homo sapiens alkaline phosphatase, liver/bone/kidney (ALPL), transcript variant 1, mRNA [NM_000478]	-1.86875	7.10356	-3.54949	0.00389193	-1.70438
A_33_P3269408	FOXI2	NM_207426	ref|Homo sapiens forkhead box I2 (FOXI2), mRNA [NM_207426]	-1.55238	13.785	-3.54935	0.00389298	-1.70461
A_21_P0001685	XLOC_000236	ENST00000230113	linc|BROAD Institute lincRNA (XLOC_000236), lincRNA [TCONS_00000219]	-3.52821	8.67212	-3.54593	0.00391773	-1.70994
A_33_P3388646	ABLIM1	NM_001003408	ref|Homo sapiens actin binding LIM protein 1 (ABLIM1), transcript variant 3, mRNA [NM_001003408]	1.02745	5.52272	3.54533	0.00392213	-1.71089
A_23_P253012	GRAMD1C	NM_017577	ref|Homo sapiens GRAM domain containing 1C (GRAMD1C), transcript variant 1, mRNA [NM_017577]	-1.80959	9.95285	-3.54533	0.00392214	-1.71089
A_33_P3236065	CLEC1B	NM_016509	ref|Homo sapiens C-type lectin domain family 1, member B (CLEC1B), transcript variant 1, mRNA [NM_016509]	-3.72741	8.24703	-3.54487	0.00392545	-1.7116
A_24_P10233	DAPK2	NM_014326	ref|Homo sapiens death-associated protein kinase 2 (DAPK2), mRNA [NM_014326]	1.80388	7.24928	3.54462	0.00392727	-1.71199
A_33_P3257728	C1RL	NM_016546	ref|Homo sapiens complement component 1, r subcomponent-like (C1RL), mRNA [NM_016546]	-1.80352	7.59374	-3.54263	0.00394183	-1.71511
A_23_P84922	HDAC8	NM_018486	ref|Homo sapiens histone deacetylase 8 (HDAC8), transcript variant 1, mRNA [NM_018486]	1.02856	6.00855	3.53677	0.003985	-1.72429
A_33_P3239414	A_33_P3239414	A_33_P3239414	Unknown	1.27315	12.691	3.53522	0.00399649	-1.72671
A_23_P8055	NRM	NM_007243	ref|Homo sapiens nurim (nuclear envelope membrane protein) (NRM), mRNA [NM_007243]	1.05826	7.08527	3.53344	0.00400968	-1.72949
A_24_P91310	PSMC4	NM_006503	ref|Homo sapiens proteasome (prosome, macropain) 26S subunit, ATPase, 4 (PSMC4), transcript variant 1, mRNA [NM_006503]	1.21659	10.175	3.53337	0.0040102	-1.7296
A_33_P3348519	ENST00000502284	ENST00000502284	gb|Homo sapiens cDNA FLJ44668 fis, clone BRACE3004981. [AK126629]	-1.43624	7.66893	-3.52981	0.00403686	-1.73518
A_24_P194962	A_24_P194962	A_24_P194962	Unknown	1.126	13.6457	3.52899	0.00404301	-1.73646
A_33_P3353259	A_33_P3353259	A_33_P3353259	Unknown	1.02047	14.7524	3.5289	0.00404367	-1.7366
A_33_P3385488	RPS18	NM_022551	ref|Homo sapiens ribosomal protein S18 (RPS18), mRNA [NM_022551]	1.25924	14.5496	3.52602	0.00406535	-1.74111
A_23_P87791	ACACB	NM_001093	ref|Homo sapiens acetyl-CoA carboxylase beta (ACACB), mRNA [NM_001093]	-1.20764	6.91103	-3.52073	0.0041055	-1.74939
A_23_P130113	ASGR2	NM_080912	ref|Homo sapiens asialoglycoprotein receptor 2 (ASGR2), transcript variant H2', mRNA [NM_080912]	-1.33039	15.4061	-3.5183	0.00412409	-1.7532
A_32_P206698	CKS1B	NM_001826	ref|Homo sapiens CDC28 protein kinase regulatory subunit 1B (CKS1B), transcript variant 1, mRNA [NM_001826]	1.27467	8.43331	3.51734	0.00413147	-1.7547
A_23_P118038	NUTF2	NM_005796	ref|Homo sapiens nuclear transport factor 2 (NUTF2), mRNA [NM_005796]	1.21518	9.66082	3.51505	0.00414909	-1.75829
A_21_P0005640	XLOC_006680	TCONS_00014570	linc|BROAD Institute lincRNA (XLOC_006680), lincRNA [TCONS_00014570]	-2.28056	11.0862	-3.51311	0.00416406	-1.76133
A_24_P139191	ITCH	NM_031483	ref|Homo sapiens itchy E3 ubiquitin protein ligase homolog (mouse) (ITCH), mRNA [NM_031483]	-1.11678	8.52736	-3.51232	0.00417017	-1.76256
A_23_P117387	MIA2	NM_054024	ref|Homo sapiens melanoma inhibitory activity 2 (MIA2), mRNA [NM_054024]	-1.73712	9.95012	-3.51181	0.00417413	-1.76336
A_23_P31721	E2F5	NM_001951	ref|Homo sapiens E2F transcription factor 5, p130-binding (E2F5), transcript variant 1, mRNA [NM_001951]	1.19777	6.51037	3.51047	0.00418454	-1.76546
A_23_P167030	PTH1R	NM_000316	ref|Homo sapiens parathyroid hormone 1 receptor (PTH1R), transcript variant 1, mRNA [NM_000316]	-2.05044	6.98046	-3.51035	0.00418553	-1.76566
A_24_P201404	C11orf54	NM_014039	ref|Homo sapiens chromosome 11 open reading frame 54 (C11orf54), mRNA [NM_014039]	-1.26906	11.8104	-3.51029	0.00418597	-1.76575
A_19_P00318645	CRNDE	NR_034105	ref|Homo sapiens colorectal neoplasia differentially expressed (non-protein coding) (CRNDE), transcript variant 1, non-coding RNA [NR_034105]	2.53966	7.49718	3.50997	0.00418844	-1.76625
A_33_P3305467	A_33_P3305467	A_33_P3305467	Unknown	1.14882	6.56858	3.50858	0.00419931	-1.76843
A_23_P48237	MCRS1	NM_006337	ref|Homo sapiens microspherule protein 1 (MCRS1), transcript variant 1, mRNA [NM_006337]	1.31112	8.34078	3.50714	0.00421052	-1.77068
A_23_P7074	NOA1	NM_032313	ref|Homo sapiens nitric oxide associated 1 (NOA1), mRNA [NM_032313]	1.23151	9.8311	3.5062	0.0042179	-1.77216
A_23_P22444	CFP	NM_002621	ref|Homo sapiens complement factor properdin (CFP), transcript variant 1, mRNA [NM_002621]	-3.01372	10.2127	-3.50606	0.004219	-1.77237
A_21_P0000880	SPAG5-AS1	NR_040012	ref|Homo sapiens SPAG5 antisense RNA 1 (non-protein coding) (SPAG5-AS1), non-coding RNA [NR_040012]	-1.15383	6.52155	-3.50524	0.00422546	-1.77367
A_19_P00804359	XLOC_009194	GU369676	linc|BROAD Institute lincRNA (XLOC_009194), lincRNA [TCONS_00019370]	-2.82858	8.08846	-3.503	0.00424312	-1.77718
A_23_P161439	C10orf116	NM_006829	ref|Homo sapiens chromosome 10 open reading frame 116 (C10orf116), mRNA [NM_006829]	-2.94946	11.7431	-3.50178	0.00425274	-1.77909
A_24_P191013	CYP4A11	NM_000778	ref|Homo sapiens cytochrome P450, family 4, subfamily A, polypeptide 11 (CYP4A11), mRNA [NM_000778]	-3.17659	10.399	-3.49928	0.00427252	-1.783
A_32_P198325	C22orf36	NM_207644	ref|Homo sapiens chromosome 22 open reading frame 36 (C22orf36), mRNA [NM_207644]	-1.21562	9.98412	-3.49925	0.00427276	-1.78305
A_23_P71415	WDYHV1	NM_018024	ref|Homo sapiens WDYHV motif containing 1 (WDYHV1), mRNA [NM_018024]	1.10317	7.05739	3.49832	0.00428014	-1.78451
A_23_P28334	IL18RAP	NM_003853	ref|Homo sapiens interleukin 18 receptor accessory protein (IL18RAP), mRNA [NM_003853]	-1.12579	6.25981	-3.49734	0.00428795	-1.78604
A_23_P109235	RALY	NM_016732	ref|Homo sapiens RNA binding protein, autoantigenic (hnRNP-associated with lethal yellow homolog (mouse)) (RALY), transcript variant 1, mRNA [NM_016732]	1.3199	9.26249	3.49722	0.00428895	-1.78624
A_24_P258235	OR5L2	NM_001004739	ref|Homo sapiens olfactory receptor, family 5, subfamily L, member 2 (OR5L2), mRNA [NM_001004739]	-1.92069	9.33127	-3.49566	0.00430141	-1.78868
A_23_P140074	PROZ	NM_003891	ref|Homo sapiens protein Z, vitamin K-dependent plasma glycoprotein (PROZ), mRNA [NM_003891]	-2.62249	9.65524	-3.4953	0.00430428	-1.78925
A_23_P422794	NSMCE2	NM_173685	ref|Homo sapiens non-SMC element 2, MMS21 homolog (S. cerevisiae) (NSMCE2), mRNA [NM_173685]	1.43838	8.85688	3.4937	0.00431708	-1.79175
A_33_P3211666	IL18R1	NM_003855	ref|Homo sapiens interleukin 18 receptor 1 (IL18R1), mRNA [NM_003855]	-1.7495	7.34488	-3.49259	0.00432602	-1.7935
A_24_P217848	HIST1H2AK	NM_003510	ref|Homo sapiens histone cluster 1, H2ak (HIST1H2AK), mRNA [NM_003510]	1.03166	11.8433	3.48906	0.00435455	-1.79904
A_33_P3390086	A_33_P3390086	A_33_P3390086	Unknown	-1.17907	8.22875	-3.48888	0.00435602	-1.79932
A_23_P42331	HMGA1	NM_145901	ref|Homo sapiens high mobility group AT-hook 1 (HMGA1), transcript variant 3, mRNA [NM_145901]	1.91993	9.00908	3.4879	0.00436397	-1.80086
A_21_P0005917	LOC100507316	XR_133508	ref|PREDICTED: Homo sapiens hypothetical LOC100507316, transcript variant 2 (LOC100507316), miscRNA [XR_133508]	1.80056	7.14652	3.48561	0.0043826	-1.80445
A_21_P0008801	XLOC_011609	TCONS_00023834	linc|BROAD Institute lincRNA (XLOC_011609), lincRNA [TCONS_00023834]	-1.61028	8.1272	-3.48533	0.00438482	-1.80488
A_32_P62008	RPL10A	NM_007104	ref|Homo sapiens ribosomal protein L10a (RPL10A), mRNA [NM_007104]	1.05655	14.8731	3.4843	0.00439328	-1.8065
A_23_P476	MPZL1	NM_003953	ref|Homo sapiens myelin protein zero-like 1 (MPZL1), transcript variant 1, mRNA [NM_003953]	1.41055	9.54834	3.48423	0.00439381	-1.80661
A_33_P3407414	LOC92249	NR_015353	ref|Homo sapiens uncharacterized LOC92249 (LOC92249), non-coding RNA [NR_015353]	1.03221	6.76421	3.48215	0.00441089	-1.80988
A_24_P928604	A_24_P928604	A_24_P928604	Unknown	1.46418	12.6163	3.48127	0.00441808	-1.81125
A_23_P304304	ARSF	NM_004042	ref|Homo sapiens arylsulfatase F (ARSF), transcript variant 1, mRNA [NM_004042]	-1.14286	6.86038	-3.48108	0.00441966	-1.81155
A_33_P3351536	PTK2B	NM_173174	ref|Homo sapiens PTK2B protein tyrosine kinase 2 beta (PTK2B), transcript variant 1, mRNA [NM_173174]	-1.26602	8.72073	-3.48065	0.00442319	-1.81223
A_24_P27234	SOX5	NM_152989	ref|Homo sapiens SRY (sex determining region Y)-box 5 (SOX5), transcript variant 2, mRNA [NM_152989]	-1.22696	6.76615	-3.48034	0.00442576	-1.81272
A_24_P194508	SPIN2B	NM_001006683	ref|Homo sapiens spindlin family, member 2B (SPIN2B), transcript variant 3, mRNA [NM_001006683]	1.26746	7.62156	3.47647	0.00445777	-1.8188
A_23_P142574	MOGAT1	NM_058165	ref|Homo sapiens monoacylglycerol O-acyltransferase 1 (MOGAT1), mRNA [NM_058165]	-1.8172	7.39555	-3.47191	0.00449573	-1.82595
A_23_P154675	SNRPB	NM_198216	ref|Homo sapiens small nuclear ribonucleoprotein polypeptides B and B1 (SNRPB), transcript variant 1, mRNA [NM_198216]	1.75217	9.94385	3.47082	0.00450487	-1.82766
A_33_P3277110	SLC5A3	NM_006933	ref|Homo sapiens solute carrier family 5 (sodium/myo-inositol cotransporter), member 3 (SLC5A3), mRNA [NM_006933]	-1.07935	8.84493	-3.47075	0.00450543	-1.82777
A_23_P104876	SPA17	NM_017425	ref|Homo sapiens sperm autoantigenic protein 17 (SPA17), mRNA [NM_017425]	1.03612	6.82341	3.4704	0.00450842	-1.82832
A_21_P0006899	XLOC_008573	ENST00000445808	gb|AGENCOURT_6854663 NIH_MGC_99 Homo sapiens cDNA clone IMAGE:5921217 5', mRNA sequence [BQ061729]	-1.61355	8.06318	-3.47024	0.00450969	-1.82856
A_33_P3438072	LOC157273	NR_040039	ref|Homo sapiens uncharacterized LOC157273 (LOC157273), non-coding RNA [NR_040039]	-1.48715	6.09564	-3.46897	0.00452044	-1.83057
A_23_P111621	GTF2IRD1	NM_005685	ref|Homo sapiens GTF2I repeat domain containing 1 (GTF2IRD1), transcript variant 2, mRNA [NM_005685]	1.57744	8.19195	3.46755	0.00453239	-1.8328
A_24_P327815	STIP1	NM_006819	ref|Homo sapiens stress-induced-phosphoprotein 1 (STIP1), mRNA [NM_006819]	1.50909	6.91572	3.46691	0.00453774	-1.83379
A_21_P0009476	XLOC_012670	TCONS_00026328	linc|BROAD Institute lincRNA (XLOC_012670), lincRNA [TCONS_00026328]	-1.92608	8.53834	-3.46617	0.00454401	-1.83496
A_33_P3239102	A_33_P3239102	A_33_P3239102	Unknown	-2.171	11.2113	-3.46466	0.00455684	-1.83734
A_33_P3228435	FXYD1	NM_005031	ref|Homo sapiens FXYD domain containing ion transport regulator 1 (FXYD1), transcript variant a, mRNA [NM_005031]	-3.46669	10.5921	-3.4608	0.00458964	-1.84339
A_23_P145238	HIST1H2BK	NM_080593	ref|Homo sapiens histone cluster 1, H2bk (HIST1H2BK), mRNA [NM_080593]	1.33823	11.8572	3.45842	0.00461007	-1.84713
A_33_P3240538	TUBE1	NM_016262	ref|Homo sapiens tubulin, epsilon 1 (TUBE1), mRNA [NM_016262]	-1.57311	9.75382	-3.45837	0.00461049	-1.84721
A_23_P414252	SNX8	AK315670	gb|Homo sapiens cDNA, FLJ96764, highly similar to Homo sapiens sorting nexin 8 (SNX8), mRNA. [AK315670]	1.41309	7.76976	3.45607	0.00463028	-1.85082
A_33_P3332955	CLEC1B	NM_016509	ref|Homo sapiens C-type lectin domain family 1, member B (CLEC1B), transcript variant 1, mRNA [NM_016509]	-3.71571	8.09618	-3.45569	0.00463357	-1.85142
A_21_P0014820	LOC100507739	ENST00000413518	ref|PREDICTED: Homo sapiens hypothetical LOC100507739 (LOC100507739), miscRNA [XR_132660]	1.16545	9.02259	3.45509	0.00463873	-1.85236
A_23_P216756	FCN2	NM_004108	ref|Homo sapiens ficolin (collagen/fibrinogen domain containing lectin) 2 (hucolin) (FCN2), transcript variant SV0, mRNA [NM_004108]	-3.75364	8.87282	-3.45357	0.00465187	-1.85475
A_21_P0005573	XLOC_006200	TCONS_00014191	linc|BROAD Institute lincRNA (XLOC_006200), lincRNA [TCONS_00014191]	-2.08931	10.0826	-3.45294	0.00465735	-1.85574
A_33_P3413987	SERPING1	NM_000062	ref|Homo sapiens serpin peptidase inhibitor, clade G (C1 inhibitor), member 1 (SERPING1), transcript variant 1, mRNA [NM_000062]	-1.87782	13.4125	-3.45176	0.00466756	-1.85759
A_23_P27528	CYP2A7	NM_000764	ref|Homo sapiens cytochrome P450, family 2, subfamily A, polypeptide 7 (CYP2A7), transcript variant 1, mRNA [NM_000764]	-4.4784	11.425	-3.45148	0.00467007	-1.85804
A_23_P23996	MAT1A	NM_000429	ref|Homo sapiens methionine adenosyltransferase I, alpha (MAT1A), mRNA [NM_000429]	-2.70468	14.9639	-3.45109	0.00467342	-1.85865
A_33_P3373273	SLC15A1	NM_005073	ref|Homo sapiens solute carrier family 15 (oligopeptide transporter), member 1 (SLC15A1), mRNA [NM_005073]	-2.21618	9.74049	-3.4507	0.00467683	-1.85927
A_23_P149476	EFCAB2	NM_032328	ref|Homo sapiens EF-hand calcium binding domain 2 (EFCAB2), transcript variant 1, mRNA [NM_032328]	1.37834	6.31966	3.44956	0.00468678	-1.86106
A_24_P340679	PPIA	NM_021130	ref|Homo sapiens peptidylprolyl isomerase A (cyclophilin A) (PPIA), mRNA [NM_021130]	1.24804	13.5218	3.4492	0.0046899	-1.86162
A_33_P3366258	MTHFD2L	ENST00000490698	ens|methylenetetrahydrofolate dehydrogenase (NADP+ dependent) 2-like [Source:HGNC Symbol;Acc:31865] [ENST00000490698]	-1.65316	6.18719	-3.4488	0.00469344	-1.86226
A_23_P118061	CKLF	NM_181641	ref|Homo sapiens chemokine-like factor (CKLF), transcript variant 4, mRNA [NM_181641]	1.51562	8.92478	3.4487	0.00469431	-1.86241
A_24_P23258	GRAMD4	NM_015124	ref|Homo sapiens GRAM domain containing 4 (GRAMD4), mRNA [NM_015124]	-1.27926	9.66609	-3.44608	0.00471723	-1.86652
A_23_P109677	A_23_P109677	A_23_P109677	Unknown	1.34804	12.5719	3.44586	0.00471915	-1.86687
A_23_P111037	HIST1H3A	NM_003529	ref|Homo sapiens histone cluster 1, H3a (HIST1H3A), mRNA [NM_003529]	1.26912	11.3793	3.44406	0.00473502	-1.8697
A_23_P397208	GSTM2	NM_000848	ref|Homo sapiens glutathione S-transferase mu 2 (muscle) (GSTM2), transcript variant 1, mRNA [NM_000848]	-1.31346	7.24304	-3.44312	0.00474336	-1.87118
A_23_P368691	ABCC9	NM_005691	ref|Homo sapiens ATP-binding cassette, sub-family C (CFTR/MRP), member 9 (ABCC9), transcript variant SUR2A, mRNA [NM_005691]	-1.14823	6.10264	-3.44086	0.00476337	-1.87474
A_23_P28090	STX10	NM_003765	ref|Homo sapiens syntaxin 10 (STX10), mRNA [NM_003765]	1.26619	7.35266	3.44062	0.00476546	-1.87511
A_33_P3210702	A_33_P3210702	A_33_P3210702	Unknown	1.25862	12.2698	3.4405	0.00476653	-1.8753
A_33_P3390411	F9	NM_000133	ref|Homo sapiens coagulation factor IX (F9), mRNA [NM_000133]	-4.05946	11.9338	-3.43957	0.00477477	-1.87675
A_24_P341476	LOC729313	XR_132614	ref|PREDICTED: Homo sapiens peptidyl-prolyl cis-trans isomerase A-like (LOC729313), miscRNA [XR_132614]	1.25687	13.4561	3.43915	0.00477855	-1.87742
A_33_P3253975	ACAT1	NM_000019	ref|Homo sapiens acetyl-CoA acetyltransferase 1 (ACAT1), nuclear gene encoding mitochondrial protein, mRNA [NM_000019]	-1.98112	10.8934	-3.43829	0.00478623	-1.87878
A_33_P3399571	VNN1	NM_004666	ref|Homo sapiens vanin 1 (VNN1), mRNA [NM_004666]	-3.9232	11.4452	-3.43823	0.00478674	-1.87887
A_32_P5276	ARHGEF26	NM_001251962	ref|Homo sapiens Rho guanine nucleotide exchange factor (GEF) 26 (ARHGEF26), transcript variant 1, mRNA [NM_001251962]	-1.31973	8.52876	-3.43751	0.00479312	-1.87999
A_33_P3347040	LOC100131094	NM_001242901	ref|Homo sapiens uncharacterized LOC100131094 (LOC100131094), mRNA [NM_001242901]	-1.90475	13.3342	-3.43717	0.00479622	-1.88054
A_23_P137470	SIPA1L2	NM_020808	ref|Homo sapiens signal-induced proliferation-associated 1 like 2 (SIPA1L2), mRNA [NM_020808]	2.1039	7.75196	3.43595	0.00480712	-1.88245
A_23_P95640	C1orf186	NM_001007544	ref|Homo sapiens chromosome 1 open reading frame 186 (C1orf186), mRNA [NM_001007544]	-1.2458	6.02745	-3.4341	0.00482374	-1.88537
A_24_P195794	AK130930	AK130930	gb|Homo sapiens cDNA FLJ27420 fis, clone WMC07143. [AK130930]	1.12165	13.6966	3.43246	0.00483845	-1.88794
A_33_P3243175	PNPO	NM_018129	ref|Homo sapiens pyridoxamine 5'-phosphate oxidase (PNPO), mRNA [NM_018129]	-1.0899	13.0072	-3.43158	0.00484642	-1.88932
A_23_P7636	PTTG1	NM_004219	ref|Homo sapiens pituitary tumor-transforming 1 (PTTG1), mRNA [NM_004219]	2.56424	8.57331	3.43092	0.00485234	-1.89035
A_23_P146058	ATP6V1C1	NM_001695	ref|Homo sapiens ATPase, H+ transporting, lysosomal 42kDa, V1 subunit C1 (ATP6V1C1), mRNA [NM_001695]	1.18548	9.53892	3.43087	0.00485284	-1.89044
A_21_P0006017	XLOC_007398	ENST00000427901	linc|BROAD Institute lincRNA (XLOC_007398), lincRNA [TCONS_00015691]	-1.59127	6.38404	-3.42975	0.00486294	-1.8922
A_24_P630490	DFNB59	NM_001042702	ref|Homo sapiens deafness, autosomal recessive 59 (DFNB59), mRNA [NM_001042702]	-1.08347	6.53918	-3.42862	0.00487318	-1.89397
A_23_P253484	AADAT	NM_016228	ref|Homo sapiens aminoadipate aminotransferase (AADAT), transcript variant 1, mRNA [NM_016228]	-2.09914	8.00251	-3.42813	0.00487765	-1.89475
A_23_P310972	PCDHGB1	NM_032095	ref|Homo sapiens protocadherin gamma subfamily B, 1 (PCDHGB1), transcript variant 2, mRNA [NM_032095]	1.10259	4.95994	3.4281	0.00487791	-1.89479
A_33_P3312642	CXorf64	NM_001122716	ref|Homo sapiens chromosome X open reading frame 64 (CXorf64), mRNA [NM_001122716]	-1.09629	6.33435	-3.4277	0.00488159	-1.89543
A_21_P0010517	MST1	ENST00000490966	tc|HUMMST1A macrophage-stimulating protein {Homo sapiens} (exp=-1; wgp=0; cg=0), partial (31%) [THC2530941]	-2.2835	7.43684	-3.42761	0.00488236	-1.89556
A_24_P246692	A_24_P246692	A_24_P246692	Unknown	1.14208	12.9506	3.4262	0.00489527	-1.89779
A_23_P126057	SCP2	NM_002979	ref|Homo sapiens sterol carrier protein 2 (SCP2), transcript variant 1, mRNA [NM_002979]	-1.61872	12.0523	-3.42619	0.00489536	-1.89781
A_23_P65757	CCNB2	NM_004701	ref|Homo sapiens cyclin B2 (CCNB2), mRNA [NM_004701]	2.76866	6.79078	3.42336	0.00492121	-1.90225
A_33_P3226832	F3	NM_001993	ref|Homo sapiens coagulation factor III (thromboplastin, tissue factor) (F3), transcript variant 1, mRNA [NM_001993]	-1.55631	6.51902	-3.42258	0.00492842	-1.90349
A_33_P3257993	RNF125	NM_017831	ref|Homo sapiens ring finger protein 125 (RNF125), mRNA [NM_017831]	-1.82845	9.54096	-3.41951	0.00495666	-1.90831
A_33_P3231923	ENST00000409590	ENST00000409590	gb|Homo sapiens cDNA FLJ31707 fis, clone NT2RI2006257. [AK056269]	-1.54369	9.17172	-3.41877	0.00496352	-1.90948
A_23_P87238	SAA4	NM_006512	ref|Homo sapiens serum amyloid A4, constitutive (SAA4), mRNA [NM_006512]	-5.29937	11.6084	-3.41839	0.00496699	-1.91007
A_33_P3411628	CDKN2A	NM_000077	ref|Homo sapiens cyclin-dependent kinase inhibitor 2A (melanoma, p16, inhibits CDK4) (CDKN2A), transcript variant 1, mRNA [NM_000077]	2.38444	6.88131	3.41805	0.00497017	-1.91061
A_33_P3222203	OXER1	NM_148962	ref|Homo sapiens oxoeicosanoid (OXE) receptor 1 (OXER1), mRNA [NM_148962]	-2.37249	10.6614	-3.41637	0.00498573	-1.91325
A_33_P3412468	SLC25A27	NM_004277	ref|Homo sapiens solute carrier family 25, member 27 (SLC25A27), nuclear gene encoding mitochondrial protein, transcript variant 1, mRNA [NM_004277]	-1.74675	7.00285	-3.4145	0.00500315	-1.91619
A_21_P0005800	XLOC_007004	TCONS_00014933	linc|BROAD Institute lincRNA (XLOC_007004), lincRNA [TCONS_00014933]	-3.32142	7.25243	-3.41371	0.00501054	-1.91744
A_33_P3410700	ATP8	ENST00000361851	ens|ATP synthase protein 8 [Source:UniProtKB/Swiss-Prot;Acc:P03928] [ENST00000361851]	-1.20154	15.6836	-3.4137	0.00501064	-1.91746
A_23_P120588	CST11	NM_130794	ref|Homo sapiens cystatin 11 (CST11), transcript variant 1, mRNA [NM_130794]	-2.09677	5.60889	-3.41292	0.00501792	-1.91868
A_21_P0006398	XLOC_007883	TCONS_00016892	linc|BROAD Institute lincRNA (XLOC_007883), lincRNA [TCONS_00016892]	-1.31118	5.54133	-3.40872	0.0050574	-1.9253
A_21_P0000925	XLOC_000643	ENST00000421003	Unknown	-1.3894	7.17492	-3.40835	0.00506091	-1.92588
A_33_P3360216	HIST1H2AI	NM_003509	ref|Homo sapiens histone cluster 1, H2ai (HIST1H2AI), mRNA [NM_003509]	1.80963	5.95433	3.40745	0.00506935	-1.92729
A_23_P420417	TLCD1	NM_138463	ref|Homo sapiens TLC domain containing 1 (TLCD1), transcript variant 1, mRNA [NM_138463]	1.86323	8.15158	3.40508	0.00509185	-1.93103
A_23_P75630	APOA5	NM_052968	ref|Homo sapiens apolipoprotein A-V (APOA5), transcript variant 1, mRNA [NM_052968]	-3.91709	11.1631	-3.40493	0.00509321	-1.93125
A_23_P125423	C1R	NM_001733	ref|Homo sapiens complement component 1, r subcomponent (C1R), mRNA [NM_001733]	-2.6346	13.6639	-3.40475	0.00509499	-1.93155
A_21_P0013530	C8orf68	BC038783	tc|Q9NYE4_HUMAN (Q9NYE4) Cervical mucin MUC5B (Fragment), partial (3%) [THC2611833]	-1.14383	5.19536	-3.40393	0.00510271	-1.93283
A_24_P88031	C8orf33	NM_023080	ref|Homo sapiens chromosome 8 open reading frame 33 (C8orf33), mRNA [NM_023080]	1.48335	6.50755	3.40385	0.00510356	-1.93297
A_23_P73114	PROS1	NM_000313	ref|Homo sapiens protein S (alpha) (PROS1), mRNA [NM_000313]	-1.43029	11.8054	-3.40292	0.00511236	-1.93442
A_23_P17242	ABHD1	NM_032604	ref|Homo sapiens abhydrolase domain containing 1 (ABHD1), mRNA [NM_032604]	-2.21059	8.06859	-3.40262	0.0051152	-1.93489
A_32_P14582	C3P1	NR_027300	ref|Homo sapiens complement component 3 precursor pseudogene (C3P1), non-coding RNA [NR_027300]	-5.13501	12.2792	-3.40243	0.00511702	-1.93519
A_23_P146644	ANXA2	NM_001002857	ref|Homo sapiens annexin A2 (ANXA2), transcript variant 2, mRNA [NM_001002857]	1.81367	12.0956	3.40033	0.00513715	-1.93851
A_23_P368896	SNX12	NM_013346	ref|Homo sapiens sorting nexin 12 (SNX12), mRNA [NM_013346]	1.22615	6.331	3.39961	0.00514399	-1.93963
A_24_P158946	FGD4	NM_139241	ref|Homo sapiens FYVE, RhoGEF and PH domain containing 4 (FGD4), mRNA [NM_139241]	-1.68414	9.97428	-3.3989	0.00515084	-1.94075
A_19_P00800467	CLEC2D	NM_001004419	ref|Homo sapiens C-type lectin domain family 2, member D (CLEC2D), transcript variant 2, mRNA [NM_001004419]	1.49136	10.808	3.39745	0.00516475	-1.94303
A_23_P64873	DCN	NM_001920	ref|Homo sapiens decorin (DCN), transcript variant A1, mRNA [NM_001920]	-3.59175	11.8757	-3.39702	0.00516889	-1.94371
A_23_P48669	CDKN3	NM_005192	ref|Homo sapiens cyclin-dependent kinase inhibitor 3 (CDKN3), transcript variant 1, mRNA [NM_005192]	1.69266	6.14519	3.39591	0.00517966	-1.94547
A_32_P142652	AK091931	AK091931	gb|Homo sapiens cDNA FLJ34612 fis, clone KIDNE2014170, highly similar to 40S RIBOSOMAL PROTEIN S4, X ISOFORM. [AK091931]	1.13517	13.7788	3.39436	0.00519465	-1.94791
A_23_P67725	LMNB2	NM_032737	ref|Homo sapiens lamin B2 (LMNB2), mRNA [NM_032737]	1.32973	5.84334	3.39335	0.00520447	-1.9495
A_24_P929388	TMEM169	NM_138390	ref|Homo sapiens transmembrane protein 169 (TMEM169), transcript variant 3, mRNA [NM_138390]	1.34792	5.11365	3.39284	0.00520935	-1.9503
A_23_P112296	DBH	NM_000787	ref|Homo sapiens dopamine beta-hydroxylase (dopamine beta-monooxygenase) (DBH), mRNA [NM_000787]	-2.44588	7.05556	-3.39256	0.00521208	-1.95074
A_23_P206724	MT1E	NM_175617	ref|Homo sapiens metallothionein 1E (MT1E), mRNA [NM_175617]	-3.38377	15.3092	-3.39253	0.00521238	-1.95079
A_23_P105138	CAT	NM_001752	ref|Homo sapiens catalase (CAT), mRNA [NM_001752]	-1.89706	12.9174	-3.39158	0.00522166	-1.95229
A_23_P171077	EBP	NM_006579	ref|Homo sapiens emopamil binding protein (sterol isomerase) (EBP), mRNA [NM_006579]	-1.25327	14.1445	-3.39104	0.0052269	-1.95314
A_23_P94319	KBTBD11	NM_014867	ref|Homo sapiens kelch repeat and BTB (POZ) domain containing 11 (KBTBD11), mRNA [NM_014867]	-2.69049	9.92964	-3.39097	0.00522757	-1.95324
A_32_P14744	RPS15A	NM_001019	ref|Homo sapiens ribosomal protein S15a (RPS15A), transcript variant 2, mRNA [NM_001019]	1.0117	14.2269	3.38731	0.00526337	-1.95901
A_23_P436281	HIST2H4B	NM_001034077	ref|Homo sapiens histone cluster 2, H4b (HIST2H4B), mRNA [NM_001034077]	1.55066	9.76587	3.38714	0.00526513	-1.95929
A_33_P3226377	PRH2	NM_005042	ref|Homo sapiens proline-rich protein HaeIII subfamily 2 (PRH2), transcript variant 1, mRNA [NM_005042]	-1.20594	8.05823	-3.38663	0.00527006	-1.96008
A_33_P3283863	ODZ1	NM_001163278	ref|Homo sapiens odz, odd Oz/ten-m homolog 1 (Drosophila) (ODZ1), transcript variant 1, mRNA [NM_001163278]	-1.85395	6.67036	-3.38619	0.00527443	-1.96078
A_32_P128209	C5orf27	NR_026936	ref|Homo sapiens chromosome 5 open reading frame 27 (C5orf27), non-coding RNA [NR_026936]	-3.1786	10.1984	-3.38581	0.00527818	-1.96138
A_23_P32021	FANCC	NM_000136	ref|Homo sapiens Fanconi anemia, complementation group C (FANCC), transcript variant 1, mRNA [NM_000136]	-1.83153	9.11369	-3.38578	0.00527841	-1.96142
A_24_P21410	NOL6	NM_022917	ref|Homo sapiens nucleolar protein family 6 (RNA-associated) (NOL6), transcript variant alpha, mRNA [NM_022917]	1.08854	7.39497	3.38569	0.00527932	-1.96156
A_23_P52298	NPM3	NM_006993	ref|Homo sapiens nucleophosmin/nucleoplasmin 3 (NPM3), mRNA [NM_006993]	1.4027	9.10086	3.38503	0.00528582	-1.9626
A_33_P3383233	NDRG2	NM_201535	ref|Homo sapiens NDRG family member 2 (NDRG2), transcript variant 1, mRNA [NM_201535]	-2.05516	13.5133	-3.38381	0.00529788	-1.96453
A_33_P3243439	GPR162	NM_019858	ref|Homo sapiens G protein-coupled receptor 162 (GPR162), transcript variant A-2, mRNA [NM_019858]	-1.69035	8.66235	-3.38342	0.00530179	-1.96515
A_24_P850428	ENST00000494591	ENST00000494591	gb|Homo sapiens cDNA clone IMAGE:30318308, partial cds. [BC070327]	1.49217	11.1809	3.38145	0.0053213	-1.96825
A_24_P602871	SAMD5	NM_001030060	ref|Homo sapiens sterile alpha motif domain containing 5 (SAMD5), mRNA [NM_001030060]	-2.00357	7.31015	-3.38113	0.00532443	-1.96875
A_24_P373768	GIPR	NM_000164	ref|Homo sapiens gastric inhibitory polypeptide receptor (GIPR), mRNA [NM_000164]	-1.28185	7.20025	-3.37905	0.00534519	-1.97204
A_23_P422240	UROC1	NM_144639	ref|Homo sapiens urocanase domain containing 1 (UROC1), transcript variant 1, mRNA [NM_144639]	-3.15729	7.5658	-3.37857	0.00534998	-1.97279
A_21_P0009329	XLOC_012503	TCONS_00025688	linc|BROAD Institute lincRNA (XLOC_012503), lincRNA [TCONS_00025688]	1.09301	4.83963	3.37486	0.00538713	-1.97864
A_33_P3347291	INMT	NM_001199219	ref|Homo sapiens indolethylamine N-methyltransferase (INMT), transcript variant 2, mRNA [NM_001199219]	-2.97918	10.6727	-3.37468	0.00538889	-1.97891
A_23_P123330	RPL30	NM_000989	ref|Homo sapiens ribosomal protein L30 (RPL30), mRNA [NM_000989]	1.25885	15.004	3.37307	0.00540518	-1.98146
A_32_P49350	THC2562448	THC2562448	tc|Q53HV1_HUMAN (Q53HV1) Ribosomal protein S4, X-linked X isoform variant (Fragment), partial (58%) [THC2562448]	1.47356	12.1043	3.37217	0.0054142	-1.98287
A_23_P202448	CXCL12	NM_199168	ref|Homo sapiens chemokine (C-X-C motif) ligand 12 (CXCL12), transcript variant 1, mRNA [NM_199168]	-2.7186	10.4476	-3.37179	0.00541804	-1.98347
A_24_P250335	SNRPA	NM_004596	ref|Homo sapiens small nuclear ribonucleoprotein polypeptide A (SNRPA), mRNA [NM_004596]	1.16584	9.88189	3.36852	0.00545124	-1.98863
A_23_P116235	MDK	NM_001012334	ref|Homo sapiens midkine (neurite growth-promoting factor 2) (MDK), transcript variant 1, mRNA [NM_001012334]	3.08012	10.3989	3.36724	0.00546432	-1.99066
A_23_P500741	CBFA2T3	NM_005187	ref|Homo sapiens core-binding factor, runt domain, alpha subunit 2; translocated to, 3 (CBFA2T3), transcript variant 1, mRNA [NM_005187]	-1.50247	7.32987	-3.36692	0.00546757	-1.99116
A_23_P26124	RORA	NM_134260	ref|Homo sapiens RAR-related orphan receptor A (RORA), transcript variant 2, mRNA [NM_134260]	-1.88225	10.1267	-3.36615	0.00547538	-1.99236
A_23_P2645	SDS	NM_006843	ref|Homo sapiens serine dehydratase (SDS), mRNA [NM_006843]	-3.85859	11.9251	-3.36469	0.00549037	-1.99467
A_32_P14894	RPS10	NM_001014	ref|Homo sapiens ribosomal protein S10 (RPS10), transcript variant 2, mRNA [NM_001014]	1.44011	13.8106	3.36444	0.00549293	-1.99507
A_24_P120934	GADD45G	NM_006705	ref|Homo sapiens growth arrest and DNA-damage-inducible, gamma (GADD45G), mRNA [NM_006705]	-2.93165	11.1665	-3.3636	0.00550147	-1.99638
A_33_P3421084	FLJ42289	NR_028139	ref|Homo sapiens uncharacterized LOC388182 (FLJ42289), transcript variant 1, non-coding RNA [NR_028139]	-1.22812	6.44303	-3.36212	0.00551678	-1.99873
A_21_P0003165	XLOC_003235	TCONS_00006635	linc|BROAD Institute lincRNA (XLOC_003235), lincRNA [TCONS_00006635]	-1.25169	5.90034	-3.36048	0.00553362	-2.0013
A_33_P3215797	AHDC1	NM_001029882	ref|Homo sapiens AT hook, DNA binding motif, containing 1 (AHDC1), mRNA [NM_001029882]	-2.19928	9.22392	-3.36024	0.00553611	-2.00168
A_23_P103601	MAN1C1	NM_020379	ref|Homo sapiens mannosidase, alpha, class 1C, member 1 (MAN1C1), mRNA [NM_020379]	-2.3754	10.5253	-3.35913	0.00554763	-2.00344
A_23_P19210	RPF2	NM_032194	ref|Homo sapiens ribosome production factor 2 homolog (S. cerevisiae) (RPF2), mRNA [NM_032194]	1.05212	9.86218	3.35758	0.00556369	-2.00588
A_24_P296508	SLC43A2	NM_152346	ref|Homo sapiens solute carrier family 43, member 2 (SLC43A2), mRNA [NM_152346]	1.16731	7.30723	3.35639	0.00557602	-2.00775
A_23_P37983	MT1B	NM_005947	ref|Homo sapiens metallothionein 1B (MT1B), mRNA [NM_005947]	-3.06397	15.4318	-3.35425	0.00559843	-2.01114
A_33_P3272231	MFSD2A	NM_001136493	ref|Homo sapiens major facilitator superfamily domain containing 2A (MFSD2A), transcript variant 1, mRNA [NM_001136493]	-4.04687	10.2326	-3.35293	0.00561222	-2.01322
A_23_P20075	NPC1L1	NM_013389	ref|Homo sapiens NPC1 (Niemann-Pick disease, type C1, gene)-like 1 (NPC1L1), transcript variant 1, mRNA [NM_013389]	-2.6107	9.17703	-3.3527	0.00561461	-2.01358
A_23_P73571	MUM1L1	NM_152423	ref|Homo sapiens melanoma associated antigen (mutated) 1-like 1 (MUM1L1), transcript variant 2, mRNA [NM_152423]	-1.27827	5.55656	-3.35003	0.00564268	-2.01779
A_33_P3371144	A_33_P3371144	A_33_P3371144	Unknown	-1.15056	12.1946	-3.34992	0.00564388	-2.01797
A_23_P138541	AKR1C3	NM_003739	ref|Homo sapiens aldo-keto reductase family 1, member C3 (3-alpha hydroxysteroid dehydrogenase, type II) (AKR1C3), mRNA [NM_003739]	1.74054	13.7526	3.34949	0.00564838	-2.01865
A_23_P304450	GATA6	NM_005257	ref|Homo sapiens GATA binding protein 6 (GATA6), mRNA [NM_005257]	-1.36359	8.72628	-3.34719	0.0056727	-2.02228
A_23_P63402	GPSM2	NM_013296	ref|Homo sapiens G-protein signaling modulator 2 (GPSM2), mRNA [NM_013296]	1.81485	5.41202	3.34678	0.00567698	-2.02291
A_24_P38572	NOL6	NM_022917	ref|Homo sapiens nucleolar protein family 6 (RNA-associated) (NOL6), transcript variant alpha, mRNA [NM_022917]	-1.9772	9.73409	-3.34673	0.00567752	-2.02299
A_32_P74409	C11orf96	NM_001145033	ref|Homo sapiens chromosome 11 open reading frame 96 (C11orf96), mRNA [NM_001145033]	-1.47419	12.113	-3.34626	0.00568259	-2.02375
A_23_P24586	ACCS	NM_032592	ref|Homo sapiens 1-aminocyclopropane-1-carboxylate synthase homolog (Arabidopsis)(non-functional) (ACCS), transcript variant 1, mRNA [NM_032592]	-1.00959	9.17187	-3.34454	0.00570085	-2.02646
A_23_P429998	FOSB	NM_006732	ref|Homo sapiens FBJ murine osteosarcoma viral oncogene homolog B (FOSB), transcript variant 1, mRNA [NM_006732]	-2.21324	9.70455	-3.34296	0.00571772	-2.02896
A_23_P204395	AACS	NM_023928	ref|Homo sapiens acetoacetyl-CoA synthetase (AACS), mRNA [NM_023928]	1.26198	7.33954	3.34144	0.00573393	-2.03135
A_33_P3344673	PPP1R37	NM_019121	ref|Homo sapiens protein phosphatase 1, regulatory subunit 37 (PPP1R37), mRNA [NM_019121]	1.11494	5.25836	3.33902	0.00575992	-2.03517
A_23_P148446	UBE2A	NM_003336	ref|Homo sapiens ubiquitin-conjugating enzyme E2A (UBE2A), transcript variant 1, mRNA [NM_003336]	1.30099	10.1364	3.33821	0.00576864	-2.03645
A_21_P0000867	ZBTB20-AS1	NR_038993	ref|Homo sapiens ZBTB20 antisense RNA 1 (non-protein coding) (ZBTB20-AS1), non-coding RNA [NR_038993]	-1.54411	11.3996	-3.33712	0.00578039	-2.03817
A_23_P421306	SYT12	NM_177963	ref|Homo sapiens synaptotagmin XII (SYT12), transcript variant 1, mRNA [NM_177963]	-1.65194	9.63478	-3.33472	0.00580631	-2.04195
A_33_P3209361	LOC100130015	NR_027335	ref|Homo sapiens 5-hydroxyisourate hydrolase pseudogene (LOC100130015), transcript variant 2, non-coding RNA [NR_027335]	-1.39953	8.38944	-3.33355	0.00581904	-2.0438
A_23_P139682	PZP	NM_002864	ref|Homo sapiens pregnancy-zone protein (PZP), mRNA [NM_002864]	-2.75533	7.72373	-3.33343	0.00582034	-2.04399
A_23_P117464	TPPP2	NM_173846	ref|Homo sapiens tubulin polymerization-promoting protein family member 2 (TPPP2), mRNA [NM_173846]	-2.85896	8.4894	-3.33288	0.0058263	-2.04485
A_33_P3232965	TDRD6	NM_001010870	ref|Homo sapiens tudor domain containing 6 (TDRD6), transcript variant 1, mRNA [NM_001010870]	-2.32157	6.9159	-3.33235	0.00583215	-2.0457
A_23_P143994	FANCD2	NM_001018115	ref|Homo sapiens Fanconi anemia, complementation group D2 (FANCD2), transcript variant 2, mRNA [NM_001018115]	1.44232	4.86781	3.33209	0.00583496	-2.04611
A_23_P216361	COL14A1	NM_021110	ref|Homo sapiens collagen, type XIV, alpha 1 (COL14A1), mRNA [NM_021110]	-1.27746	6.00672	-3.33157	0.00584063	-2.04693
A_24_P256037	A_24_P256037	A_24_P256037	Unknown	1.00075	13.7267	3.33122	0.00584444	-2.04748
A_23_P148372	CSTF2	NM_001325	ref|Homo sapiens cleavage stimulation factor, 3' pre-RNA, subunit 2, 64kDa (CSTF2), mRNA [NM_001325]	1.48122	7.95134	3.33063	0.00585091	-2.04842
A_23_P70566	FKBPL	NM_022110	ref|Homo sapiens FK506 binding protein like (FKBPL), mRNA [NM_022110]	1.00442	5.29266	3.32868	0.00587218	-2.05148
A_32_P232559	LOC439949	NR_036502	ref|Homo sapiens uncharacterized LOC439949 (LOC439949), transcript variant 1, non-coding RNA [NR_036502]	-1.24088	6.30196	-3.32729	0.00588749	-2.05369
A_33_P3288159	ASPM	NM_018136	ref|Homo sapiens asp (abnormal spindle) homolog, microcephaly associated (Drosophila) (ASPM), transcript variant 1, mRNA [NM_018136]	1.85732	5.7945	3.32712	0.00588936	-2.05395
A_24_P237036	TNFSF14	NM_003807	ref|Homo sapiens tumor necrosis factor (ligand) superfamily, member 14 (TNFSF14), transcript variant 1, mRNA [NM_003807]	-2.41098	8.58625	-3.32686	0.00589217	-2.05436
A_23_P28246	SLC23A3	NM_144712	ref|Homo sapiens solute carrier family 23 (nucleobase transporters), member 3 (SLC23A3), transcript variant 1, mRNA [NM_144712]	-1.00971	6.00258	-3.3236	0.00592819	-2.05951
A_23_P152804	NME1	NM_198175	ref|Homo sapiens non-metastatic cells 1, protein (NM23A) expressed in (NME1), transcript variant 1, mRNA [NM_198175]	1.26002	12.4016	3.32251	0.00594032	-2.06124
A_32_P171328	UBE2S	NM_014501	ref|Homo sapiens ubiquitin-conjugating enzyme E2S (UBE2S), mRNA [NM_014501]	1.40425	9.69902	3.32243	0.00594123	-2.06136
A_32_P3556	VPS35	NM_018206	ref|Homo sapiens vacuolar protein sorting 35 homolog (S. cerevisiae) (VPS35), mRNA [NM_018206]	1.18273	8.99264	3.32152	0.00595126	-2.06279
A_23_P66241	MT1M	NM_176870	ref|Homo sapiens metallothionein 1M (MT1M), mRNA [NM_176870]	-4.06524	12.4776	-3.32148	0.0059518	-2.06287
A_33_P3220202	PKN3	NM_013355	ref|Homo sapiens protein kinase N3 (PKN3), mRNA [NM_013355]	1.23669	8.34498	3.32097	0.00595746	-2.06367
A_24_P10214	STXBP6	NM_014178	ref|Homo sapiens syntaxin binding protein 6 (amisyn) (STXBP6), mRNA [NM_014178]	2.11896	6.02078	3.31908	0.00597851	-2.06665
A_33_P3341189	UBE2A	NM_003336	ref|Homo sapiens ubiquitin-conjugating enzyme E2A (UBE2A), transcript variant 1, mRNA [NM_003336]	1.08372	10.1816	3.31886	0.00598093	-2.06699
A_32_P41026	SC5DL	NM_001024956	ref|Homo sapiens sterol-C5-desaturase (ERG3 delta-5-desaturase homolog, S. cerevisiae)-like (SC5DL), transcript variant 2, mRNA [NM_001024956]	-1.39917	6.74594	-3.31759	0.00599512	-2.069
A_23_P320113	SRXN1	NM_080725	ref|Homo sapiens sulfiredoxin 1 (SRXN1), mRNA [NM_080725]	1.50732	10.2704	3.31573	0.00601604	-2.07194
A_23_P49975	KRT10	NM_000421	ref|Homo sapiens keratin 10 (KRT10), mRNA [NM_000421]	1.1244	11.8891	3.31424	0.0060328	-2.07429
A_33_P3404588	FGD4	NM_139241	ref|Homo sapiens FYVE, RhoGEF and PH domain containing 4 (FGD4), mRNA [NM_139241]	-1.51261	8.11179	-3.31004	0.00608032	-2.08093
A_33_P3364864	NAMPT	NM_005746	ref|Homo sapiens nicotinamide phosphoribosyltransferase (NAMPT), mRNA [NM_005746]	-1.65405	9.37875	-3.30938	0.00608788	-2.08198
A_23_P101992	MARCO	NM_006770	ref|Homo sapiens macrophage receptor with collagenous structure (MARCO), mRNA [NM_006770]	-4.13401	8.58686	-3.30862	0.00609645	-2.08317
A_21_P0011945	XLOC_l2_008195	TCONS_l2_00014773	linc|BROAD Institute lincRNA (XLOC_l2_008195), lincRNA [TCONS_l2_00014773]	1.11893	14.896	3.30823	0.00610097	-2.08379
A_24_P148235	RPS27	NM_001030	ref|Homo sapiens ribosomal protein S27 (RPS27), mRNA [NM_001030]	1.09471	16.7833	3.30802	0.00610339	-2.08413
A_23_P69154	FAM198A	NM_001129908	ref|Homo sapiens family with sequence similarity 198, member A (FAM198A), mRNA [NM_001129908]	-2.64407	6.40983	-3.30734	0.00611115	-2.0852
A_23_P302094	IMP4	NM_033416	ref|Homo sapiens IMP4, U3 small nucleolar ribonucleoprotein, homolog (yeast) (IMP4), mRNA [NM_033416]	1.08365	10.6437	3.30664	0.00611905	-2.08629
A_33_P3251876	IL18R1	NM_003855	ref|Homo sapiens interleukin 18 receptor 1 (IL18R1), mRNA [NM_003855]	-1.11613	5.81262	-3.30626	0.0061235	-2.08691
A_21_P0000924	XLOC_000643	ENST00000421003	Unknown	-1.50036	7.25445	-3.30601	0.00612631	-2.0873
A_24_P332482	A_24_P332482	A_24_P332482	Unknown	1.01055	12.6698	3.30539	0.00613345	-2.08828
A_24_P307486	A_24_P307486	A_24_P307486	Unknown	1.30439	12.0009	3.30512	0.00613646	-2.0887
A_32_P100830	KIF19	NM_153209	ref|Homo sapiens kinesin family member 19 (KIF19), mRNA [NM_153209]	-1.46759	6.79524	-3.30496	0.00613833	-2.08895
A_33_P3280945	SNHG3	NR_036473	ref|Homo sapiens small nucleolar RNA host gene 3 (non-protein coding) (SNHG3), transcript variant 1, non-coding RNA [NR_036473]	1.50193	9.94649	3.30403	0.006149	-2.09042
A_24_P257511	BHMT	NM_001713	ref|Homo sapiens betaine--homocysteine S-methyltransferase (BHMT), mRNA [NM_001713]	-4.3343	10.9717	-3.30278	0.00616346	-2.09241
A_21_P0007597	XLOC_009820	TCONS_00020499	linc|BROAD Institute lincRNA (XLOC_009820), lincRNA [TCONS_00020499]	2.30834	4.91089	3.30185	0.00617413	-2.09387
A_23_P39542	C2orf76	NM_001017927	ref|Homo sapiens chromosome 2 open reading frame 76 (C2orf76), mRNA [NM_001017927]	1.07575	6.90864	3.30173	0.00617556	-2.09407
A_33_P3265355	SNRPE	NM_003094	ref|Homo sapiens small nuclear ribonucleoprotein polypeptide E (SNRPE), mRNA [NM_003094]	1.31477	10.9038	3.30076	0.00618673	-2.09559
A_21_P0014791	LOC100652804	XR_132586	ref|PREDICTED: Homo sapiens hypothetical LOC100652804 (LOC100652804), miscRNA [XR_132586]	-1.31816	11.4778	-3.30005	0.0061949	-2.09671
A_24_P208567	IL18R1	NM_003855	ref|Homo sapiens interleukin 18 receptor 1 (IL18R1), mRNA [NM_003855]	-1.20898	6.63567	-3.2982	0.00621641	-2.09964
A_21_P0006717	XLOC_008666	ENST00000430326	linc|BROAD Institute lincRNA (XLOC_008666), lincRNA [TCONS_00017891]	-1.59322	7.26664	-3.29792	0.00621965	-2.10008
A_23_P164141	PSME3	NM_176863	ref|Homo sapiens proteasome (prosome, macropain) activator subunit 3 (PA28 gamma; Ki) (PSME3), transcript variant 2, mRNA [NM_176863]	1.10744	9.17792	3.2966	0.00623502	-2.10217
A_32_P49423	NPM1	NM_001037738	ref|Homo sapiens nucleophosmin (nucleolar phosphoprotein B23, numatrin) (NPM1), transcript variant 3, mRNA [NM_001037738]	1.35111	11.2851	3.29451	0.00625947	-2.10548
A_33_P3378051	SESTD1	NM_178123	ref|Homo sapiens SEC14 and spectrin domains 1 (SESTD1), mRNA [NM_178123]	1.11427	5.694	3.29394	0.00626609	-2.10637
A_23_P88046	CARKD	NM_018210	ref|Homo sapiens carbohydrate kinase domain containing (CARKD), transcript variant 1, mRNA [NM_018210]	-1.08302	10.2861	-3.29349	0.00627136	-2.10708
A_23_P71790	MAMDC4	NM_206920	ref|Homo sapiens MAM domain containing 4 (MAMDC4), mRNA [NM_206920]	-2.20789	8.48626	-3.29266	0.00628111	-2.10839
A_33_P3286046	DPCD	NM_015448	ref|Homo sapiens deleted in primary ciliary dyskinesia homolog (mouse) (DPCD), mRNA [NM_015448]	1.48066	7.26343	3.29172	0.00629213	-2.10987
A_24_P350245	DOCK5	NM_024940	ref|Homo sapiens dedicator of cytokinesis 5 (DOCK5), mRNA [NM_024940]	-1.37814	6.41016	-3.29153	0.00629437	-2.11018
A_23_P219144	CLTA	NM_007096	ref|Homo sapiens clathrin, light chain A (CLTA), transcript variant 2, mRNA [NM_007096]	1.2732	12.4385	3.28836	0.00633181	-2.11519
A_23_P88691	CHRNA5	NM_000745	ref|Homo sapiens cholinergic receptor, nicotinic, alpha 5 (CHRNA5), mRNA [NM_000745]	1.58492	4.62243	3.28739	0.00634327	-2.11672
A_24_P257359	RPL15	NM_002948	ref|Homo sapiens ribosomal protein L15 (RPL15), mRNA [NM_002948]	1.15008	14.8762	3.28718	0.00634583	-2.11706
A_32_P163533	ZNF322	NM_001242797	ref|Homo sapiens zinc finger protein 322 (ZNF322), transcript variant 1, mRNA [NM_001242797]	1.18566	7.46468	3.28656	0.0063531	-2.11803
A_32_P184796	RPLP0	NM_053275	ref|Homo sapiens ribosomal protein, large, P0 (RPLP0), transcript variant 2, mRNA [NM_053275]	1.00008	16.3593	3.28534	0.00636762	-2.11996
A_33_P3389942	NHP2	NM_017838	ref|Homo sapiens NHP2 ribonucleoprotein homolog (yeast) (NHP2), transcript variant 1, mRNA [NM_017838]	1.04714	12.8198	3.28461	0.00637638	-2.12112
A_23_P122443	HIST1H1C	NM_005319	ref|Homo sapiens histone cluster 1, H1c (HIST1H1C), mRNA [NM_005319]	1.60214	13.8049	3.28297	0.00639592	-2.12371
A_21_P0000857	LOC340544	NR_038978	ref|Homo sapiens uncharacterized LOC340544 (LOC340544), non-coding RNA [NR_038978]	1.15484	4.71095	3.28254	0.00640105	-2.12439
A_33_P3312509	ADAMTSL2	NM_014694	ref|Homo sapiens ADAMTS-like 2 (ADAMTSL2), transcript variant 1, mRNA [NM_014694]	-2.889	10.8281	-3.28113	0.00641798	-2.12662
A_33_P3255782	THC2600290	THC2600290	tc|RS10_HUMAN (P46783) 40S ribosomal protein S10, partial (80%) [THC2600290]	1.41079	13.311	3.28046	0.00642596	-2.12767
A_24_P161355	THC2623999	THC2623999	tc|RS10_HUMAN (P46783) 40S ribosomal protein S10, partial (98%) [THC2623999]	1.08847	13.4943	3.27934	0.00643943	-2.12944
A_33_P3364964	LOC100129596	XR_110585	ref|PREDICTED: Homo sapiens hypothetical LOC100129596 (LOC100129596), miscRNA [XR_110585]	-1.67528	8.5585	-3.27897	0.00644399	-2.13004
A_23_P319859	EYA2	NM_005244	ref|Homo sapiens eyes absent homolog 2 (Drosophila) (EYA2), transcript variant 1, mRNA [NM_005244]	-1.99944	6.81062	-3.27863	0.0064481	-2.13058
A_23_P161297	OGDHL	NM_018245	ref|Homo sapiens oxoglutarate dehydrogenase-like (OGDHL), nuclear gene encoding mitochondrial protein, transcript variant 1, mRNA [NM_018245]	-3.46864	11.6067	-3.27803	0.00645528	-2.13152
A_24_P27229	CSAD	NM_015989	ref|Homo sapiens cysteine sulfinic acid decarboxylase (CSAD), transcript variant 1, mRNA [NM_015989]	-1.6745	8.44504	-3.2743	0.00650052	-2.13743
A_23_P216556	EPB41L4B	NM_018424	ref|Homo sapiens erythrocyte membrane protein band 4.1 like 4B (EPB41L4B), transcript variant 1, mRNA [NM_018424]	-2.01931	10.3189	-3.27208	0.00652753	-2.14093
A_33_P3265224	CEP68	ENST00000537589	ens|centrosomal protein 68kDa [Source:HGNC Symbol;Acc:29076] [ENST00000537589]	1.22064	5.92395	3.27133	0.00653662	-2.14211
A_32_P172848	GK	NM_000167	ref|Homo sapiens glycerol kinase (GK), transcript variant 2, mRNA [NM_000167]	-1.76296	7.90209	-3.27118	0.00653847	-2.14235
A_23_P250644	CDKN2AIPNL	NM_080656	ref|Homo sapiens CDKN2A interacting protein N-terminal like (CDKN2AIPNL), mRNA [NM_080656]	1.1606	7.26979	3.26885	0.00656706	-2.14604
A_33_P3291279	ANKRD56	NM_001029870	ref|Homo sapiens ankyrin repeat domain 56 (ANKRD56), mRNA [NM_001029870]	-1.10258	6.71725	-3.26753	0.00658326	-2.14812
A_24_P280926	A_24_P280926	A_24_P280926	Unknown	1.21346	11.607	3.26693	0.0065907	-2.14908
A_24_P69538	TLR4	NM_138554	ref|Homo sapiens toll-like receptor 4 (TLR4), transcript variant 1, mRNA [NM_138554]	-1.6162	8.10553	-3.2665	0.00659595	-2.14975
A_33_P3474250	LOC283270	AK091052	gb|Homo sapiens cDNA FLJ33733 fis, clone BRAWH2018267. [AK091052]	-1.16638	7.85204	-3.26531	0.00661064	-2.15163
A_23_P401	CENPF	NM_016343	ref|Homo sapiens centromere protein F, 350/400kDa (mitosin) (CENPF), mRNA [NM_016343]	3.08309	7.60866	3.2647	0.00661821	-2.1526
A_24_P203953	LOC439951	BC037281	gb|Homo sapiens hypothetical LOC439951, mRNA (cDNA clone MGC:33041 IMAGE:4838780), complete cds. [BC037281]	-1.03137	14.1181	-3.26468	0.00661846	-2.15263
A_33_P3392177	CLIC5	NM_001114086	ref|Homo sapiens chloride intracellular channel 5 (CLIC5), nuclear gene encoding mitochondrial protein, transcript variant 1, mRNA [NM_001114086]	1.63837	10.2095	3.26438	0.00662221	-2.15311
A_33_P3231242	A_33_P3231242	A_33_P3231242	Unknown	1.01683	11.0283	3.26346	0.00663355	-2.15456
A_33_P3420224	ENTPD8	NM_001033113	ref|Homo sapiens ectonucleoside triphosphate diphosphohydrolase 8 (ENTPD8), transcript variant 1, mRNA [NM_001033113]	-1.7232	10.601	-3.26343	0.00663402	-2.15462
A_33_P3381338	TNXB	NM_019105	ref|Homo sapiens tenascin XB (TNXB), transcript variant XB, mRNA [NM_019105]	-2.02565	9.76419	-3.2634	0.00663436	-2.15466
A_33_P3350056	MT1X	NM_005952	ref|Homo sapiens metallothionein 1X (MT1X), mRNA [NM_005952]	-3.21255	14.8362	-3.26281	0.00664163	-2.15559
A_24_P15821	A_24_P15821	A_24_P15821	Unknown	1.23613	13.4832	3.26218	0.00664948	-2.15659
A_23_P7976	HIST1H1E	NM_005321	ref|Homo sapiens histone cluster 1, H1e (HIST1H1E), mRNA [NM_005321]	1.45474	11.1014	3.26208	0.00665075	-2.15675
A_23_P92536	CNGA1	NM_000087	ref|Homo sapiens cyclic nucleotide gated channel alpha 1 (CNGA1), transcript variant 2, mRNA [NM_000087]	-2.20665	6.94479	-3.2619	0.00665301	-2.15704
A_24_P289188	ENST00000496414	ENST00000496414	tc|Q5T1D1_HUMAN (Q5T1D1) OTTHUMP00000017090 (Fragment), partial (95%) [THC2532982]	1.04956	12.1863	3.26066	0.00666848	-2.159
A_23_P71170	TRPV6	NM_018646	ref|Homo sapiens transient receptor potential cation channel, subfamily V, member 6 (TRPV6), mRNA [NM_018646]	-1.21428	5.78064	-3.25744	0.00670866	-2.16408
A_33_P3357669	A_33_P3357669	A_33_P3357669	Unknown	1.42337	11.8618	3.2568	0.00671669	-2.16509
A_23_P116902	ART4	NM_021071	ref|Homo sapiens ADP-ribosyltransferase 4 (Dombrock blood group) (ART4), mRNA [NM_021071]	-1.91645	7.91272	-3.25273	0.00676805	-2.17154
A_33_P3227686	FLJ43860	NM_207414	ref|Homo sapiens FLJ43860 protein (FLJ43860), mRNA [NM_207414]	-1.45136	8.04401	-3.25268	0.00676868	-2.17161
A_23_P14892	IGFALS	NM_004970	ref|Homo sapiens insulin-like growth factor binding protein, acid labile subunit (IGFALS), transcript variant 2, mRNA [NM_004970]	-3.89167	11.364	-3.25191	0.00677846	-2.17284
A_24_P326739	GLS2	NM_013267	ref|Homo sapiens glutaminase 2 (liver, mitochondrial) (GLS2), nuclear gene encoding mitochondrial protein, mRNA [NM_013267]	-3.96811	9.17378	-3.25072	0.0067936	-2.17472
A_24_P72178	LPAL2	NR_028093	ref|Homo sapiens lipoprotein, Lp(a)-like 2, pseudogene (LPAL2), transcript variant 2, non-coding RNA [NR_028093]	-1.7347	6.97076	-3.25048	0.00679662	-2.1751
A_23_P68031	STAT4	NM_003151	ref|Homo sapiens signal transducer and activator of transcription 4 (STAT4), transcript variant 1, mRNA [NM_003151]	-1.22104	6.90528	-3.24757	0.00683373	-2.1797
A_23_P19712	GMNN	NM_015895	ref|Homo sapiens geminin, DNA replication inhibitor (GMNN), transcript variant 1, mRNA [NM_015895]	2.15291	9.83074	3.24539	0.0068617	-2.18316
A_24_P289795	LINC00302	AF005082	gb|Homo sapiens skin-specific protein (xp33) mRNA, partial cds. [AF005082]	-1.08325	6.26396	-3.24471	0.00687036	-2.18423
A_32_P212373	ENST00000425412	ENST00000425412	Unknown	1.8623	8.72255	3.24405	0.00687884	-2.18527
A_33_P3233834	IL6ST	NM_001190981	ref|Homo sapiens interleukin 6 signal transducer (gp130, oncostatin M receptor) (IL6ST), transcript variant 3, mRNA [NM_001190981]	-1.07986	8.01516	-3.24352	0.0068857	-2.18611
A_21_P0009159	XLOC_012116	ENST00000436469	linc|BROAD Institute lincRNA (XLOC_012116), lincRNA [TCONS_00025313]	-2.20685	6.93399	-3.24236	0.00690069	-2.18795
A_24_P383999	RPS3A	NM_001006	ref|Homo sapiens ribosomal protein S3A (RPS3A), mRNA [NM_001006]	1.24842	13.2374	3.24215	0.00690338	-2.18828
A_33_P3317558	WHAMMP3	NR_003521	ref|Homo sapiens WAS protein homolog associated with actin, golgi membranes and microtubules pseudogene 3 (WHAMMP3), non-coding RNA [NR_003521]	-1.1336	6.45419	-3.24178	0.0069082	-2.18887
A_33_P3383524	LOC91948	NR_024172	ref|Homo sapiens uncharacterized LOC91948 (LOC91948), transcript variant 1, non-coding RNA [NR_024172]	-2.15194	10.4749	-3.24146	0.00691225	-2.18937
A_24_P58727	A_24_P58727	A_24_P58727	Unknown	1.30205	12.6528	3.24106	0.0069175	-2.19001
A_23_P206059	PRC1	NM_003981	ref|Homo sapiens protein regulator of cytokinesis 1 (PRC1), transcript variant 1, mRNA [NM_003981]	2.10457	7.61554	3.24083	0.00692048	-2.19037
A_23_P26468	RHBDL1	NM_003961	ref|Homo sapiens rhomboid, veinlet-like 1 (Drosophila) (RHBDL1), mRNA [NM_003961]	-1.15767	12.0249	-3.23938	0.00693928	-2.19267
A_23_P46924	BUB3	NM_001007793	ref|Homo sapiens budding uninhibited by benzimidazoles 3 homolog (yeast) (BUB3), transcript variant 2, mRNA [NM_001007793]	1.36703	8.2042	3.23774	0.00696056	-2.19526
A_23_P40919	GPR128	NM_032787	ref|Homo sapiens G protein-coupled receptor 128 (GPR128), mRNA [NM_032787]	-2.34356	7.20032	-3.23733	0.00696594	-2.19591
A_33_P3320152	SNRPE	NM_003094	ref|Homo sapiens small nuclear ribonucleoprotein polypeptide E (SNRPE), mRNA [NM_003094]	1.42352	9.54543	3.23659	0.00697563	-2.19709
A_23_P131771	TPD52L2	NM_199360	ref|Homo sapiens tumor protein D52-like 2 (TPD52L2), transcript variant 1, mRNA [NM_199360]	1.20455	6.29933	3.23645	0.00697735	-2.1973
A_23_P26154	PLIN1	NM_002666	ref|Homo sapiens perilipin 1 (PLIN1), transcript variant 1, mRNA [NM_002666]	-1.82864	6.79332	-3.23539	0.00699122	-2.19898
A_21_P0011226	XLOC_l2_003944	ENST00000451826	gb|QV1-BT0631-030400-130-e02 BT0631 Homo sapiens cDNA, mRNA sequence [BE081038]	-1.04045	5.06128	-3.23471	0.00700009	-2.20005
A_33_P3343210	SLC25A37	NM_016612	ref|Homo sapiens solute carrier family 25, member 37 (SLC25A37), nuclear gene encoding mitochondrial protein, mRNA [NM_016612]	-1.25225	7.65289	-3.23454	0.00700236	-2.20032
A_21_P0014492	LOC100289627	XR_110080	ref|PREDICTED: Homo sapiens hypothetical LOC100289627 (LOC100289627), miscRNA [XR_110080]	1.2126	8.75811	3.23299	0.00702275	-2.20278
A_19_P00322024	P39189	ENST00000514376	tc|ALU2_HUMAN (P39189) Alu subfamily SB sequence contamination warning entry, partial (8%) [THC2492568]	-1.42262	5.97197	-3.23294	0.00702332	-2.20285
A_33_P3409625	SORBS3	NM_005775	ref|Homo sapiens sorbin and SH3 domain containing 3 (SORBS3), transcript variant 1, mRNA [NM_005775]	-1.04997	14.5095	-3.2328	0.00702526	-2.20309
A_23_P258340	PPIA	NM_021130	ref|Homo sapiens peptidylprolyl isomerase A (cyclophilin A) (PPIA), mRNA [NM_021130]	1.30358	14.1758	3.23238	0.00703075	-2.20375
A_33_P3415092	CLCN5	NM_001127899	ref|Homo sapiens chloride channel 5 (CLCN5), transcript variant 1, mRNA [NM_001127899]	-1.02444	9.34399	-3.23197	0.00703611	-2.20439
A_24_P844984	PIGR	NM_002644	ref|Homo sapiens polymeric immunoglobulin receptor (PIGR), mRNA [NM_002644]	-3.10407	10.4878	-3.23102	0.00704868	-2.2059
A_23_P206396	CKLF	NM_001040138	ref|Homo sapiens chemokine-like factor (CKLF), transcript variant 5, mRNA [NM_001040138]	1.20809	9.40096	3.23067	0.00705329	-2.20645
A_24_P201064	PPP1R3B	NM_001201329	ref|Homo sapiens protein phosphatase 1, regulatory subunit 3B (PPP1R3B), transcript variant 1, mRNA [NM_001201329]	-1.96546	11.58	-3.2303	0.00705815	-2.20704
A_33_P3300495	ENST00000409310	ENST00000409310	ens|plasminogen-like B1 [Source:HGNC Symbol;Acc:9072] [ENST00000409310]	-1.64012	11.5845	-3.22989	0.00706357	-2.20769
A_23_P30884	CLIC1	NM_001288	ref|Homo sapiens chloride intracellular channel 1 (CLIC1), mRNA [NM_001288]	1.85013	11.0681	3.22957	0.00706775	-2.20819
A_23_P9061	EIF3H	NM_003756	ref|Homo sapiens eukaryotic translation initiation factor 3, subunit H (EIF3H), mRNA [NM_003756]	1.24369	14.3344	3.2292	0.00707272	-2.20878
A_32_P150891	DIAPH3	NM_001042517	ref|Homo sapiens diaphanous homolog 3 (Drosophila) (DIAPH3), transcript variant 1, mRNA [NM_001042517]	1.90168	5.32836	3.22912	0.00707374	-2.2089
A_21_P0010682	XLOC_l2_000001	BC063381	tc|Q52M62_HUMAN (Q52M62) LOC285908 protein, partial (28%) [THC2503728]	1.2179	5.81263	3.22882	0.00707773	-2.20938
A_23_P218282	ZNF434	NM_017810	ref|Homo sapiens zinc finger protein 434 (ZNF434), mRNA [NM_017810]	1.60854	6.22449	3.22835	0.00708397	-2.21013
A_33_P3253214	ENST00000369161	ENST00000369161	ens|histone cluster 2, H2aa3 [Source:HGNC Symbol;Acc:4736] [ENST00000369161]	1.01527	12.9314	3.22658	0.0071074	-2.21292
A_23_P152218	E2F4	NM_001950	ref|Homo sapiens E2F transcription factor 4, p107/p130-binding (E2F4), mRNA [NM_001950]	1.25123	6.68399	3.22425	0.00713851	-2.21661
A_21_P0011793	XLOC_l2_007191	TCONS_l2_00013456	linc|BROAD Institute lincRNA (XLOC_l2_007191), lincRNA [TCONS_l2_00013456]	-1.96447	6.43031	-3.22313	0.00715345	-2.21838
A_24_P40795	ENST00000458386	ENST00000458386	Unknown	1.01673	13.9761	3.22124	0.00717879	-2.22137
A_33_P3352961	ENST00000405799	ENST00000405799	ens|Uncharacterized protein [Source:UniProtKB/TrEMBL;Acc:B5MCY1] [ENST00000405799]	-1.50215	5.25967	-3.22114	0.00718014	-2.22153
A_24_P139943	HS1BP3	NM_022460	ref|Homo sapiens HCLS1 binding protein 3 (HS1BP3), mRNA [NM_022460]	1.35587	9.97623	3.22051	0.00718864	-2.22253
A_23_P112159	EIF2C2	NM_012154	ref|Homo sapiens eukaryotic translation initiation factor 2C, 2 (EIF2C2), transcript variant 1, mRNA [NM_012154]	1.0216	8.21207	3.2202	0.00719285	-2.22303
A_33_P3363245	NXPH4	NM_007224	ref|Homo sapiens neurexophilin 4 (NXPH4), mRNA [NM_007224]	2.85682	6.31957	3.21893	0.00721002	-2.22505
A_23_P375	CDCA8	NM_018101	ref|Homo sapiens cell division cycle associated 8 (CDCA8), mRNA [NM_018101]	2.14353	7.27545	3.21882	0.00721149	-2.22522
A_24_P15388	ENST00000424969	ENST00000424969	ens|immunoglobulin heavy variable 3-74 [Source:HGNC Symbol;Acc:5624] [ENST00000424969]	-1.91055	6.51349	-3.21808	0.00722143	-2.22639
A_33_P3353242	HSPB1	NM_001540	ref|Homo sapiens heat shock 27kDa protein 1 (HSPB1), mRNA [NM_001540]	1.4605	7.15463	3.21795	0.00722321	-2.22659
A_33_P3259373	PAR1	NR_022009	ref|Homo sapiens Prader-Willi/Angelman region-1 (PAR1), non-coding RNA [NR_022009]	-1.151	5.92262	-3.21623	0.00724648	-2.22931
A_23_P61447	ETFDH	NM_004453	ref|Homo sapiens electron-transferring-flavoprotein dehydrogenase (ETFDH), nuclear gene encoding mitochondrial protein, mRNA [NM_004453]	-1.76372	11.7736	-3.21563	0.00725466	-2.23027
A_21_P0001686	XLOC_000236	TCONS_00002054	linc|BROAD Institute lincRNA (XLOC_000236), lincRNA [TCONS_00002054]	-3.20646	8.88876	-3.21427	0.00727311	-2.23242
A_21_P0002414	XLOC_002019	TCONS_00004180	linc|BROAD Institute lincRNA (XLOC_002019), lincRNA [TCONS_00004180]	-2.05906	7.65435	-3.21314	0.00728853	-2.23421
A_23_P126486	CROCCP2	NR_026752	ref|Homo sapiens ciliary rootlet coiled-coil, rootletin pseudogene 2 (CROCCP2), non-coding RNA [NR_026752]	-1.28753	10.336	-3.21241	0.00729852	-2.23537
A_24_P418619	RPS10	NM_001014	ref|Homo sapiens ribosomal protein S10 (RPS10), transcript variant 2, mRNA [NM_001014]	1.39712	13.1347	3.21183	0.00730645	-2.23629
A_24_P246943	PPIA	NM_021130	ref|Homo sapiens peptidylprolyl isomerase A (cyclophilin A) (PPIA), mRNA [NM_021130]	1.19902	13.1095	3.21154	0.00731033	-2.23674
A_24_P41570	H2AFZ	NM_002106	ref|Homo sapiens H2A histone family, member Z (H2AFZ), mRNA [NM_002106]	1.36172	10.2772	3.2112	0.007315	-2.23728
A_23_P87500	ORMDL2	NM_014182	ref|Homo sapiens ORM1-like 2 (S. cerevisiae) (ORMDL2), mRNA [NM_014182]	1.2578	11.8258	3.21044	0.00732539	-2.23848
A_23_P12746	MRC1	NM_002438	ref|Homo sapiens mannose receptor, C type 1 (MRC1), mRNA [NM_002438]	-1.92146	7.87201	-3.20951	0.00733826	-2.23996
A_21_P0012183	ANKRD20A5P	NR_040113	ref|Homo sapiens ankyrin repeat domain 20 family, member A5, pseudogene (ANKRD20A5P), non-coding RNA [NR_040113]	-1.71344	6.94509	-3.20944	0.00733918	-2.24007
A_21_P0011673	XLOC_l2_006594	TCONS_l2_00012302	linc|BROAD Institute lincRNA (XLOC_l2_006594), lincRNA [TCONS_l2_00012302]	-4.46044	10.2714	-3.20671	0.00737678	-2.24439
A_21_P0010518	MST1P2	NR_027504	ref|Homo sapiens macrophage stimulating 1 (hepatocyte growth factor-like) pseudogene 2 (MST1P2), non-coding RNA [NR_027504]	-1.93459	7.12374	-3.20663	0.00737786	-2.24452
A_33_P3295358	ANGPTL4	NM_139314	ref|Homo sapiens angiopoietin-like 4 (ANGPTL4), transcript variant 1, mRNA [NM_139314]	-2.99464	12.9191	-3.2052	0.00739763	-2.24678
A_23_P32165	LHX2	NM_004789	ref|Homo sapiens LIM homeobox 2 (LHX2), mRNA [NM_004789]	-1.65247	6.84549	-3.20515	0.00739833	-2.24686
A_23_P134295	NUDT1	NM_198949	ref|Homo sapiens nudix (nucleoside diphosphate linked moiety X)-type motif 1 (NUDT1), transcript variant 2B, mRNA [NM_198949]	1.59462	9.31681	3.20349	0.00742137	-2.24949
A_24_P7143	MYO1B	NM_012223	ref|Homo sapiens myosin IB (MYO1B), transcript variant 2, mRNA [NM_012223]	-1.05197	7.68499	-3.20291	0.00742936	-2.2504
A_33_P3421626	KIAA1147	NM_001080392	ref|Homo sapiens KIAA1147 (KIAA1147), mRNA [NM_001080392]	-1.15138	8.98469	-3.20196	0.00744262	-2.25191
A_23_P151805	FBLN5	NM_006329	ref|Homo sapiens fibulin 5 (FBLN5), mRNA [NM_006329]	-1.82854	9.33174	-3.20194	0.00744299	-2.25195
A_23_P81399	SQSTM1	NM_003900	ref|Homo sapiens sequestosome 1 (SQSTM1), transcript variant 1, mRNA [NM_003900]	1.60945	13.0345	3.20121	0.00745304	-2.25309
A_33_P3266390	SLC28A1	NM_201651	ref|Homo sapiens solute carrier family 28 (sodium-coupled nucleoside transporter), member 1 (SLC28A1), transcript variant 2, mRNA [NM_201651]	-1.95349	8.19489	-3.20115	0.00745395	-2.2532
A_23_P427703	MT1L	NR_001447	ref|Homo sapiens metallothionein 1L (gene/pseudogene) (MT1L), non-coding RNA [NR_001447]	-2.9935	15.4108	-3.19971	0.00747408	-2.25548
A_33_P3351180	ENST00000390547	ENST00000390547	ens|immunoglobulin heavy constant alpha 1 [Source:HGNC Symbol;Acc:5478] [ENST00000390547]	-4.23177	11.9599	-3.19962	0.00747531	-2.25562
A_33_P3239185	SYT7	NM_001252065	ref|Homo sapiens synaptotagmin VII (SYT7), transcript variant 1, mRNA [NM_001252065]	-2.41895	9.24469	-3.19874	0.00748769	-2.25702
A_24_P401100	A_24_P401100	A_24_P401100	Unknown	1.11671	14.4604	3.19853	0.00749064	-2.25735
A_33_P3314952	TRPV1	NM_080706	ref|Homo sapiens transient receptor potential cation channel, subfamily V, member 1 (TRPV1), transcript variant 3, mRNA [NM_080706]	-1.23528	5.40356	-3.19835	0.00749309	-2.25763
A_21_P0014218	LOC100507186	XR_108901	ref|PREDICTED: Homo sapiens hypothetical LOC100507186 (LOC100507186), miscRNA [XR_108901]	1.25031	6.13379	3.19706	0.00751123	-2.25967
A_21_P0004219	LOC255167	NR_024424	ref|Homo sapiens uncharacterized LOC255167 (LOC255167), non-coding RNA [NR_024424]	-2.88311	8.95043	-3.19679	0.00751507	-2.26011
A_23_P122545	RDBP	NM_002904	ref|Homo sapiens RD RNA binding protein (RDBP), mRNA [NM_002904]	1.62484	11.0859	3.19566	0.00753092	-2.26189
A_23_P41314	F11	NM_000128	ref|Homo sapiens coagulation factor XI (F11), mRNA [NM_000128]	-2.26892	13.046	-3.19476	0.00754363	-2.26332
A_23_P166775	IL17RC	NM_153461	ref|Homo sapiens interleukin 17 receptor C (IL17RC), transcript variant 2, mRNA [NM_153461]	-1.30637	9.38131	-3.19377	0.00755761	-2.26488
A_23_P89056	NUP93	NM_014669	ref|Homo sapiens nucleoporin 93kDa (NUP93), transcript variant 1, mRNA [NM_014669]	1.46605	6.79008	3.19153	0.00758935	-2.26843
A_23_P143958	RPL22L1	NM_001099645	ref|Homo sapiens ribosomal protein L22-like 1 (RPL22L1), mRNA [NM_001099645]	1.19137	12.6213	3.1913	0.00759273	-2.26881
A_24_P49687	A_24_P49687	A_24_P49687	Unknown	1.12557	14.7774	3.19027	0.00760736	-2.27044
A_33_P3375673	A_33_P3375673	A_33_P3375673	Unknown	1.15114	14.1766	3.1886	0.00763119	-2.27308
A_33_P3317523	STMN1	NM_203401	ref|Homo sapiens stathmin 1 (STMN1), transcript variant 1, mRNA [NM_203401]	1.94867	10.4765	3.18731	0.00764962	-2.27512
A_24_P214598	PPM1K	NM_152542	ref|Homo sapiens protein phosphatase, Mg2+/Mn2+ dependent, 1K (PPM1K), nuclear gene encoding mitochondrial protein, mRNA [NM_152542]	-1.07714	8.22861	-3.18728	0.00765008	-2.27517
A_23_P215461	LIMK1	NM_002314	ref|Homo sapiens LIM domain kinase 1 (LIMK1), transcript variant 1, mRNA [NM_002314]	1.46774	6.19087	3.18418	0.00769458	-2.28008
A_33_P3367201	MMAB	NM_052845	ref|Homo sapiens methylmalonic aciduria (cobalamin deficiency) cblB type (MMAB), nuclear gene encoding mitochondrial protein, transcript variant 1, mRNA [NM_052845]	-1.28177	8.38371	-3.18368	0.00770184	-2.28088
A_23_P168898	RPS20	NM_001023	ref|Homo sapiens ribosomal protein S20 (RPS20), transcript variant 2, mRNA [NM_001023]	1.02266	16.5075	3.18267	0.00771637	-2.28247
A_23_P23380	ELOVL1	NM_022821	ref|Homo sapiens ELOVL fatty acid elongase 1 (ELOVL1), mRNA [NM_022821]	1.53766	8.2673	3.18266	0.00771645	-2.28248
A_23_P30363	P4HA2	NM_004199	ref|Homo sapiens prolyl 4-hydroxylase, alpha polypeptide II (P4HA2), transcript variant 1, mRNA [NM_004199]	1.70075	9.99854	3.18246	0.00771942	-2.28281
A_33_P3237760	THC2552980	THC2552980	tc|ZSWM1_HUMAN (Q9BR11) Zinc finger SWIM domain-containing protein 1, partial (79%) [THC2552980]	1.19087	6.42366	3.18221	0.007723	-2.2832
A_23_P23141	H3F3A	NM_002107	ref|Homo sapiens H3 histone, family 3A (H3F3A), mRNA [NM_002107]	1.29431	14.5415	3.18163	0.00773143	-2.28412
A_23_P156842	EEF1E1	NM_004280	ref|Homo sapiens eukaryotic translation elongation factor 1 epsilon 1 (EEF1E1), transcript variant 1, mRNA [NM_004280]	2.10929	8.50745	3.18123	0.00773715	-2.28475
A_33_P3309506	SEBOX	NM_001080837	ref|Homo sapiens SEBOX homeobox (SEBOX), mRNA [NM_001080837]	-1.26629	5.68281	-3.18062	0.00774604	-2.28572
A_33_P3230698	KIF1A	NM_001244008	ref|Homo sapiens kinesin family member 1A (KIF1A), transcript variant 1, mRNA [NM_001244008]	-1.60284	6.01595	-3.18041	0.00774901	-2.28605
A_21_P0002205	XLOC_001448	TCONS_00003661	linc|BROAD Institute lincRNA (XLOC_001448), lincRNA [TCONS_00003661]	-1.33726	6.42364	-3.17938	0.00776401	-2.28768
A_33_P3385006	SLC39A5	NM_001135195	ref|Homo sapiens solute carrier family 39 (metal ion transporter), member 5 (SLC39A5), transcript variant 2, mRNA [NM_001135195]	-3.91162	13.2565	-3.17912	0.00776777	-2.28809
A_23_P34835	LMNA	NM_005572	ref|Homo sapiens lamin A/C (LMNA), transcript variant 2, mRNA [NM_005572]	1.46053	12.7945	3.17824	0.00778058	-2.28949
A_23_P70445	HIST1H3E	NM_003532	ref|Homo sapiens histone cluster 1, H3e (HIST1H3E), mRNA [NM_003532]	1.67532	10.0015	3.17761	0.00778986	-2.2905
A_19_P00318202	XLOC_003572	ENST00000504368	gb|BX095211 Soares fetal liver spleen 1NFLS Homo sapiens cDNA clone IMAGp998P22654, mRNA sequence [BX095211]	-1.76033	6.54273	-3.17725	0.00779512	-2.29107
A_23_P212497	ACAD11	NM_032169	ref|Homo sapiens acyl-CoA dehydrogenase family, member 11 (ACAD11), mRNA [NM_032169]	-1.81998	9.25686	-3.17609	0.00781204	-2.2929
A_33_P3285580	GLYCTK	NM_145262	ref|Homo sapiens glycerate kinase (GLYCTK), transcript variant 1, mRNA [NM_145262]	-2.14408	10.0151	-3.17567	0.00781821	-2.29357
A_33_P3349552	CASKIN1	NM_020764	ref|Homo sapiens CASK interacting protein 1 (CASKIN1), mRNA [NM_020764]	-1.02808	14.0616	-3.17565	0.00781838	-2.29359
A_24_P410017	POTEE	NM_001083538	ref|Homo sapiens POTE ankyrin domain family, member E (POTEE), mRNA [NM_001083538]	1.10626	11.4095	3.17562	0.00781889	-2.29364
A_23_P38735	CDH19	NM_021153	ref|Homo sapiens cadherin 19, type 2 (CDH19), mRNA [NM_021153]	-1.85023	6.37206	-3.17502	0.00782772	-2.2946
A_23_P47527	C11orf10	NM_014206	ref|Homo sapiens chromosome 11 open reading frame 10 (C11orf10), mRNA [NM_014206]	1.063	13.2393	3.1745	0.00783524	-2.29541
A_24_P150466	SMOC1	NM_001034852	ref|Homo sapiens SPARC related modular calcium binding 1 (SMOC1), transcript variant 1, mRNA [NM_001034852]	-1.80402	11.0033	-3.17272	0.00786141	-2.29823
A_23_P103070	YWHAH	NM_003405	ref|Homo sapiens tyrosine 3-monooxygenase/tryptophan 5-monooxygenase activation protein, eta polypeptide (YWHAH), mRNA [NM_003405]	1.15079	8.61073	3.17244	0.00786556	-2.29868
A_23_P43141	EIF3E	NM_001568	ref|Homo sapiens eukaryotic translation initiation factor 3, subunit E (EIF3E), mRNA [NM_001568]	1.40547	12.745	3.17234	0.00786704	-2.29884
A_23_P37892	GPT2	NM_133443	ref|Homo sapiens glutamic pyruvate transaminase (alanine aminotransferase) 2 (GPT2), transcript variant 1, mRNA [NM_133443]	-2.07129	10.9397	-3.17225	0.00786844	-2.29899
A_23_P161135	LEPR	NM_002303	ref|Homo sapiens leptin receptor (LEPR), transcript variant 1, mRNA [NM_002303]	-1.7788	7.20008	-3.1691	0.00791491	-2.30397
A_33_P3314176	FAM46C	NM_017709	ref|Homo sapiens family with sequence similarity 46, member C (FAM46C), mRNA [NM_017709]	-1.62704	8.72325	-3.16628	0.0079569	-2.30845
A_33_P3378777	FAM99B	NR_026642	ref|Homo sapiens family with sequence similarity 99, member B (non-protein coding) (FAM99B), non-coding RNA [NR_026642]	-3.05942	7.34757	-3.16626	0.00795707	-2.30847
A_23_P40108	COL9A3	NM_001853	ref|Homo sapiens collagen, type IX, alpha 3 (COL9A3), mRNA [NM_001853]	-1.22469	9.37744	-3.1652	0.00797297	-2.31016
A_21_P0011566	XLOC_l2_005952	TCONS_l2_00011050	linc|BROAD Institute lincRNA (XLOC_l2_005952), lincRNA [TCONS_l2_00011050]	-1.70929	10.5591	-3.16441	0.00798481	-2.31141
A_23_P63026	LGALS8	NM_006499	ref|Homo sapiens lectin, galactoside-binding, soluble, 8 (LGALS8), transcript variant 1, mRNA [NM_006499]	1.02795	8.28771	3.16427	0.00798684	-2.31163
A_33_P3210848	ELFN1	NM_001128636	ref|Homo sapiens extracellular leucine-rich repeat and fibronectin type III domain containing 1 (ELFN1), mRNA [NM_001128636]	-1.18047	13.6564	-3.16389	0.00799248	-2.31223
A_33_P3318444	RNF222	NM_001146684	ref|Homo sapiens ring finger protein 222 (RNF222), mRNA [NM_001146684]	-1.70376	11.7719	-3.16261	0.00801179	-2.31427
A_23_P384044	CNIH3	NM_152495	ref|Homo sapiens cornichon homolog 3 (Drosophila) (CNIH3), mRNA [NM_152495]	1.66737	4.40938	3.16194	0.00802179	-2.31532
A_23_P154507	ITGB1BP1	NM_022334	ref|Homo sapiens integrin beta 1 binding protein 1 (ITGB1BP1), transcript variant 2, mRNA [NM_022334]	1.01525	9.74034	3.16177	0.00802434	-2.31559
A_23_P130553	SHKBP1	NM_138392	ref|Homo sapiens SH3KBP1 binding protein 1 (SHKBP1), mRNA [NM_138392]	1.25641	6.78488	3.16069	0.00804058	-2.3173
A_33_P3332248	ADRA1A	ENST00000380573	ens|adrenergic, alpha-1A-, receptor [Source:HGNC Symbol;Acc:277] [ENST00000380573]	-1.1935	5.9455	-3.15983	0.00805347	-2.31866
A_23_P201022	PKLR	NM_000298	ref|Homo sapiens pyruvate kinase, liver and RBC (PKLR), nuclear gene encoding mitochondrial protein, transcript variant 1, mRNA [NM_000298]	-2.29236	9.08653	-3.15951	0.00805837	-2.31917
A_32_P104063	CRNDE	NR_034105	ref|Homo sapiens colorectal neoplasia differentially expressed (non-protein coding) (CRNDE), transcript variant 1, non-coding RNA [NR_034105]	2.50852	7.22803	3.15891	0.00806736	-2.32012
A_33_P3381483	ZNF331	NM_018555	ref|Homo sapiens zinc finger protein 331 (ZNF331), transcript variant 1, mRNA [NM_018555]	-1.82477	8.22874	-3.15863	0.00807163	-2.32057
A_23_P416314	HRASLS5	NM_054108	ref|Homo sapiens HRAS-like suppressor family, member 5 (HRASLS5), transcript variant 1, mRNA [NM_054108]	-1.33007	11.007	-3.15704	0.00809569	-2.32308
A_19_P00316164	XLOC_l2_011612	ENST00000514368	linc|BROAD Institute lincRNA (XLOC_l2_011612), lincRNA [TCONS_l2_00023403]	-2.54976	7.40178	-3.15529	0.00812235	-2.32587
A_24_P48898	APOL2	NM_145637	ref|Homo sapiens apolipoprotein L, 2 (APOL2), transcript variant beta, mRNA [NM_145637]	-1.04265	11.7625	-3.15419	0.0081391	-2.32761
A_24_P64100	ENST00000399967	ENST00000399967	ens|solute carrier family 25, member 37 [Source:HGNC Symbol;Acc:29786] [ENST00000519973]	-1.54417	9.14315	-3.15307	0.00815609	-2.32938
A_23_P122662	GFOD1	NM_018988	ref|Homo sapiens glucose-fructose oxidoreductase domain containing 1 (GFOD1), transcript variant 1, mRNA [NM_018988]	-1.84874	9.29677	-3.15184	0.00817498	-2.33133
A_23_P109785	NR1I2	NM_003889	ref|Homo sapiens nuclear receptor subfamily 1, group I, member 2 (NR1I2), transcript variant 1, mRNA [NM_003889]	-2.592	8.24215	-3.15151	0.00818007	-2.33186
A_23_P19182	REEP2	NM_016606	ref|Homo sapiens receptor accessory protein 2 (REEP2), mRNA [NM_016606]	1.51639	5.53624	3.14946	0.00821149	-2.3351
A_21_P0002454	XLOC_002133	THC2641422	tc|BC016138 CXorf17 protein {Homo sapiens} (exp=0; wgp=1; cg=0), partial (14%) [THC2641422]	1.45869	6.41724	3.14935	0.00821318	-2.33528
A_33_P3236642	MIA3	NM_198551	ref|Homo sapiens melanoma inhibitory activity family, member 3 (MIA3), mRNA [NM_198551]	-1.18297	8.31974	-3.14921	0.00821533	-2.3355
A_23_P303803	C19orf18	NM_152474	ref|Homo sapiens chromosome 19 open reading frame 18 (C19orf18), mRNA [NM_152474]	-1.04965	6.39285	-3.14882	0.00822138	-2.33612
A_23_P105900	BTF3P11	NR_026983	ref|Homo sapiens basic transcription factor 3 pseudogene 11 (BTF3P11), non-coding RNA [NR_026983]	1.13571	11.2301	3.14821	0.00823073	-2.33708
A_21_P0001238	XLOC_001257	ENST00000450783	Unknown	1.68151	9.22646	3.14796	0.00823454	-2.33748
A_23_P153692	XRCC1	NM_006297	ref|Homo sapiens X-ray repair complementing defective repair in Chinese hamster cells 1 (XRCC1), mRNA [NM_006297]	1.07579	10.3545	3.14792	0.00823515	-2.33754
A_23_P111297	RPP40	NM_006638	ref|Homo sapiens ribonuclease P/MRP 40kDa subunit (RPP40), mRNA [NM_006638]	1.18618	8.05832	3.14783	0.00823655	-2.33768
A_32_P193646	RBMX	NM_002139	ref|Homo sapiens RNA binding motif protein, X-linked (RBMX), transcript variant 1, mRNA [NM_002139]	1.16368	8.89271	3.14665	0.0082548	-2.33956
A_24_P219378	CASKIN1	NM_020764	ref|Homo sapiens CASK interacting protein 1 (CASKIN1), mRNA [NM_020764]	1.05892	8.89028	3.14605	0.00826409	-2.34051
A_24_P382579	OXT	NM_000915	ref|Homo sapiens oxytocin, prepropeptide (OXT), mRNA [NM_000915]	-2.64643	9.7024	-3.14415	0.00829355	-2.34352
A_24_P208704	CYP8B1	NM_004391	ref|Homo sapiens cytochrome P450, family 8, subfamily B, polypeptide 1 (CYP8B1), mRNA [NM_004391]	-5.43134	12.171	-3.14351	0.00830351	-2.34454
A_23_P59192	SNRPC	NM_003093	ref|Homo sapiens small nuclear ribonucleoprotein polypeptide C (SNRPC), transcript variant 1, mRNA [NM_003093]	1.19973	12.351	3.1429	0.00831298	-2.3455
A_23_P52082	INTS7	NM_015434	ref|Homo sapiens integrator complex subunit 7 (INTS7), transcript variant 1, mRNA [NM_015434]	1.42105	7.12449	3.14258	0.00831805	-2.34602
A_23_P20697	ADAMTSL2	NM_014694	ref|Homo sapiens ADAMTS-like 2 (ADAMTSL2), transcript variant 1, mRNA [NM_014694]	-2.34766	8.4045	-3.14091	0.00834411	-2.34866
A_23_P14667	SLC28A1	NM_004213	ref|Homo sapiens solute carrier family 28 (sodium-coupled nucleoside transporter), member 1 (SLC28A1), transcript variant 1, mRNA [NM_004213]	-1.32451	6.86949	-3.14037	0.00835245	-2.34951
A_32_P46840	LOC729680	AK090664	gb|Homo sapiens cDNA FLJ33345 fis, clone BRACE2003713. [AK090664]	1.25595	5.23138	3.14013	0.00835619	-2.34989
A_23_P96590	GPRASP1	NM_014710	ref|Homo sapiens G protein-coupled receptor associated sorting protein 1 (GPRASP1), transcript variant 1, mRNA [NM_014710]	-1.05311	7.00192	-3.13998	0.00835859	-2.35013
A_23_P154605	SULF2	NM_018837	ref|Homo sapiens sulfatase 2 (SULF2), transcript variant 1, mRNA [NM_018837]	-1.92823	11.8276	-3.13898	0.0083742	-2.35171
A_33_P3418025	CTSO	NM_001334	ref|Homo sapiens cathepsin O (CTSO), mRNA [NM_001334]	-1.31279	11.4603	-3.13862	0.00837984	-2.35228
A_23_P171255	IGBP1	NM_001551	ref|Homo sapiens immunoglobulin (CD79A) binding protein 1 (IGBP1), mRNA [NM_001551]	1.72536	7.60736	3.1375	0.00839754	-2.35407
A_23_P54840	MT1A	NM_005946	ref|Homo sapiens metallothionein 1A (MT1A), mRNA [NM_005946]	-2.76691	15.7193	-3.13697	0.0084059	-2.35491
A_33_P3418010	NUP62	NM_016553	ref|Homo sapiens nucleoporin 62kDa (NUP62), transcript variant 2, mRNA [NM_016553]	1.21826	9.17524	3.13578	0.00842468	-2.3568
A_23_P112113	KIAA0196	NM_014846	ref|Homo sapiens KIAA0196 (KIAA0196), mRNA [NM_014846]	1.32301	9.28631	3.13498	0.00843728	-2.35806
A_23_P99386	TNFSF11	NM_003701	ref|Homo sapiens tumor necrosis factor (ligand) superfamily, member 11 (TNFSF11), transcript variant 1, mRNA [NM_003701]	-1.67757	5.84566	-3.13449	0.00844492	-2.35883
A_32_P58074	RPS3A	NM_001006	ref|Homo sapiens ribosomal protein S3A (RPS3A), mRNA [NM_001006]	1.09535	13.7138	3.13449	0.00844499	-2.35883
A_24_P204144	A_24_P204144	A_24_P204144	Unknown	1.0771	15.0401	3.13333	0.00846344	-2.36068
A_33_P3245290	AQP7P1	NR_002817	ref|Homo sapiens aquaporin 7 pseudogene 1 (AQP7P1), non-coding RNA [NR_002817]	-1.2691	9.47258	-3.13301	0.00846842	-2.36118
A_33_P3218004	AKR7L	NR_040288	ref|Homo sapiens aldo-keto reductase family 7-like (AKR7L), transcript variant 1, non-coding RNA [NR_040288]	-2.32901	10.1641	-3.13258	0.00847532	-2.36187
A_21_P0008372	XLOC_010897	TCONS_00022588	linc|BROAD Institute lincRNA (XLOC_010897), lincRNA [TCONS_00022588]	-2.1657	8.18971	-3.13173	0.00848877	-2.36321
A_33_P3375002	LOC144481	NR_038263	ref|Homo sapiens uncharacterized LOC144481 (LOC144481), non-coding RNA [NR_038263]	-1.48757	5.95232	-3.13109	0.0084989	-2.36422
A_24_P203226	PPIAL4A	NM_178230	ref|Homo sapiens peptidylprolyl isomerase A (cyclophilin A)-like 4A (PPIAL4A), mRNA [NM_178230]	1.41089	13.1212	3.13096	0.00850107	-2.36444
A_33_P3284508	CD14	NM_001174104	ref|Homo sapiens CD14 molecule (CD14), transcript variant 3, mRNA [NM_001174104]	-1.32317	15.4063	-3.12948	0.00852455	-2.36677
A_33_P3278220	RABEPK	ENST00000373544	ens|Rab9 effector protein with kelch motifs [Source:HGNC Symbol;Acc:16896] [ENST00000373544]	-1.25241	9.91008	-3.12861	0.00853853	-2.36816
A_23_P129466	ATF7IP2	NM_024997	ref|Homo sapiens activating transcription factor 7 interacting protein 2 (ATF7IP2), mRNA [NM_024997]	-1.52643	9.62417	-3.12751	0.00855608	-2.3699
A_33_P3350488	NUSAP1	NM_016359	ref|Homo sapiens nucleolar and spindle associated protein 1 (NUSAP1), transcript variant 1, mRNA [NM_016359]	2.40842	7.61335	3.12655	0.00857149	-2.37142
A_33_P3856949	LOC284513	AK096098	gb|Homo sapiens cDNA FLJ38779 fis, clone LIVER1000126. [AK096098]	1.10666	5.70362	3.12648	0.00857274	-2.37154
A_33_P3302428	TNRC6C	NM_001142640	ref|Homo sapiens trinucleotide repeat containing 6C (TNRC6C), transcript variant 1, mRNA [NM_001142640]	-1.18222	9.3068	-3.12608	0.00857903	-2.37216
A_23_P45166	PROSC	NM_007198	ref|Homo sapiens proline synthetase co-transcribed homolog (bacterial) (PROSC), mRNA [NM_007198]	-1.15822	10.6789	-3.12517	0.00859365	-2.3736
A_23_P416894	PION	NM_017439	ref|Homo sapiens pigeon homolog (Drosophila) (PION), mRNA [NM_017439]	-1.20606	8.18109	-3.12514	0.00859423	-2.37366
A_23_P111995	LOXL2	NM_002318	ref|Homo sapiens lysyl oxidase-like 2 (LOXL2), mRNA [NM_002318]	1.9708	7.8302	3.12508	0.00859516	-2.37375
A_23_P71053	MPP6	NM_016447	ref|Homo sapiens membrane protein, palmitoylated 6 (MAGUK p55 subfamily member 6) (MPP6), mRNA [NM_016447]	1.21964	6.92705	3.12481	0.00859956	-2.37419
A_33_P3382471	CYP4A22	NM_001010969	ref|Homo sapiens cytochrome P450, family 4, subfamily A, polypeptide 22 (CYP4A22), mRNA [NM_001010969]	-2.73445	9.07637	-3.12376	0.00861651	-2.37585
A_23_P124108	ITGAM	NM_000632	ref|Homo sapiens integrin, alpha M (complement component 3 receptor 3 subunit) (ITGAM), transcript variant 2, mRNA [NM_000632]	1.41036	6.53937	3.12345	0.00862146	-2.37634
A_33_P3415211	MPV17	NM_002437	ref|Homo sapiens MpV17 mitochondrial inner membrane protein (MPV17), nuclear gene encoding mitochondrial protein, mRNA [NM_002437]	1.35884	9.29053	3.12257	0.00863574	-2.37774
A_21_P0002411	XLOC_002012	TCONS_00004172	linc|BROAD Institute lincRNA (XLOC_002012), lincRNA [TCONS_00004172]	-1.11985	5.61191	-3.12063	0.00866717	-2.38081
A_33_P3252359	BDH1	NM_203314	ref|Homo sapiens 3-hydroxybutyrate dehydrogenase, type 1 (BDH1), nuclear gene encoding mitochondrial protein, transcript variant 3, mRNA [NM_203314]	-3.85651	11.5981	-3.11882	0.0086965	-2.38367
A_33_P3381429	A_33_P3381429	A_33_P3381429	Unknown	1.05034	15.9451	3.11872	0.00869825	-2.38384
A_23_P28186	SRD5A2	NM_000348	ref|Homo sapiens steroid-5-alpha-reductase, alpha polypeptide 2 (3-oxo-5 alpha-steroid delta 4-dehydrogenase alpha 2) (SRD5A2), mRNA [NM_000348]	-2.85884	10.4026	-3.11768	0.00871515	-2.38549
A_32_P42197	HNRNPA1	NM_031157	ref|Homo sapiens heterogeneous nuclear ribonucleoprotein A1 (HNRNPA1), transcript variant 2, mRNA [NM_031157]	1.2389	13.2819	3.11699	0.00872639	-2.38658
A_23_P89431	CCL2	NM_002982	ref|Homo sapiens chemokine (C-C motif) ligand 2 (CCL2), mRNA [NM_002982]	-1.81983	10.3274	-3.11658	0.00873308	-2.38723
A_23_P215070	CEP41	NM_018718	ref|Homo sapiens centrosomal protein 41kDa (CEP41), mRNA [NM_018718]	1.23732	6.03725	3.11622	0.00873905	-2.38781
A_33_P3358601	IFITM10	NM_001170820	ref|Homo sapiens interferon induced transmembrane protein 10 (IFITM10), mRNA [NM_001170820]	-1.37427	6.26627	-3.11621	0.0087392	-2.38782
A_33_P3400763	PLIN4	NM_001080400	ref|Homo sapiens perilipin 4 (PLIN4), mRNA [NM_001080400]	-2.18575	10.3742	-3.11518	0.0087561	-2.38945
A_21_P0001673	XLOC_000152	THC2785820	linc|BROAD Institute lincRNA (XLOC_000152), lincRNA [TCONS_00001989]	-1.39316	6.97684	-3.11472	0.00876364	-2.39018
A_21_P0001305	XLOC_000214	ENST00000451914	gb|BX105201 Soares_fetal_liver_spleen_1NFLS_S1 Homo sapiens cDNA clone IMAGp998A111008, mRNA sequence [BX105201]	-1.68599	7.04074	-3.11395	0.00877634	-2.39141
A_23_P91390	THBD	NM_000361	ref|Homo sapiens thrombomodulin (THBD), mRNA [NM_000361]	-1.24469	9.27364	-3.11171	0.0088131	-2.39495
A_33_P3417222	CD72	ENST00000378430	ens|CD72 molecule [Source:HGNC Symbol;Acc:1696] [ENST00000378430]	-1.28101	14.7322	-3.11131	0.00881974	-2.39558
A_24_P384569	EWSR1	NM_001163287	ref|Homo sapiens Ewing sarcoma breakpoint region 1 (EWSR1), transcript variant 5, mRNA [NM_001163287]	-1.62327	6.92602	-3.11025	0.00883738	-2.39728
A_23_P33613	DCTPP1	NM_024096	ref|Homo sapiens dCTP pyrophosphatase 1 (DCTPP1), mRNA [NM_024096]	1.52185	9.8746	3.11002	0.00884106	-2.39763
A_23_P404667	BIK	NM_001197	ref|Homo sapiens BCL2-interacting killer (apoptosis-inducing) (BIK), mRNA [NM_001197]	1.96931	6.36376	3.1098	0.00884474	-2.39798
A_33_P3423949	CBX2	NM_005189	ref|Homo sapiens chromobox homolog 2 (CBX2), transcript variant 1, mRNA [NM_005189]	2.22889	6.85245	3.10821	0.00887113	-2.4005
A_23_P133123	MND1	NM_032117	ref|Homo sapiens meiotic nuclear divisions 1 homolog (S. cerevisiae) (MND1), mRNA [NM_032117]	2.01987	5.78673	3.10479	0.00892823	-2.40593
A_23_P359540	HIST1H4F	NM_003540	ref|Homo sapiens histone cluster 1, H4f (HIST1H4F), mRNA [NM_003540]	1.50737	9.08827	3.10286	0.00896057	-2.40899
A_24_P254278	SLC23A2	NM_203327	ref|Homo sapiens solute carrier family 23 (nucleobase transporters), member 2 (SLC23A2), transcript variant 2, mRNA [NM_203327]	-1.65086	8.87515	-3.10254	0.00896583	-2.40949
A_33_P3382856	DCN	NM_133507	ref|Homo sapiens decorin (DCN), transcript variant E, mRNA [NM_133507]	-2.50011	7.90467	-3.10167	0.0089806	-2.41088
A_32_P212897	LOC643406	NR_029405	ref|Homo sapiens uncharacterized LOC643406 (LOC643406), non-coding RNA [NR_029405]	1.39128	5.18418	3.1013	0.00898678	-2.41146
A_23_P398044	CCDC97	NM_052848	ref|Homo sapiens coiled-coil domain containing 97 (CCDC97), mRNA [NM_052848]	1.11542	9.94936	3.10061	0.00899844	-2.41256
A_33_P3328445	LOC100506713	AK074580	gb|Homo sapiens cDNA FLJ90099 fis, clone HEMBA1006016. [AK074580]	1.23777	6.56285	3.10008	0.00900733	-2.4134
A_24_P154948	GARS	NM_002047	ref|Homo sapiens glycyl-tRNA synthetase (GARS), mRNA [NM_002047]	1.4756	8.0789	3.09998	0.00900904	-2.41356
A_33_P3353581	IGBP1	NM_001551	ref|Homo sapiens immunoglobulin (CD79A) binding protein 1 (IGBP1), mRNA [NM_001551]	1.13923	9.16688	3.09978	0.00901236	-2.41387
A_23_P76034	PVRL1	NM_203286	ref|Homo sapiens poliovirus receptor-related 1 (herpesvirus entry mediator C) (PVRL1), transcript variant 3, mRNA [NM_203286]	1.08997	5.36619	3.09869	0.00903078	-2.4156
A_23_P167983	HIST1H2AC	ENST00000314088	ens|histone cluster 1, H2ac [Source:HGNC Symbol;Acc:4733] [ENST00000314088]	2.21082	9.71342	3.09814	0.00904006	-2.41647
A_24_P12397	TREM2	NM_018965	ref|Homo sapiens triggering receptor expressed on myeloid cells 2 (TREM2), mRNA [NM_018965]	1.58584	5.78899	3.09697	0.00906003	-2.41834
A_24_P308229	AIM1L	NM_001039775	ref|Homo sapiens absent in melanoma 1-like (AIM1L), mRNA [NM_001039775]	1.35886	5.17047	3.09238	0.00913823	-2.42561
A_32_P105549	ANXA8L2	NM_001630	ref|Homo sapiens annexin A8-like 2 (ANXA8L2), mRNA [NM_001630]	-2.34811	8.04052	-3.09187	0.00914687	-2.42641
A_33_P3375467	GPLD1	NM_177483	ref|Homo sapiens glycosylphosphatidylinositol specific phospholipase D1 (GPLD1), transcript variant 2, mRNA [NM_177483]	-1.76894	7.45944	-3.09155	0.00915236	-2.42692
A_33_P3261937	RNASE13	NM_001012264	ref|Homo sapiens ribonuclease, RNase A family, 13 (non-active) (RNASE13), mRNA [NM_001012264]	-1.56136	7.91921	-3.08867	0.00920188	-2.43149
A_23_P204947	GJB2	NM_004004	ref|Homo sapiens gap junction protein, beta 2, 26kDa (GJB2), mRNA [NM_004004]	-2.11857	9.09322	-3.08742	0.00922351	-2.43347
A_33_P3288844	IL6R	NM_000565	ref|Homo sapiens interleukin 6 receptor (IL6R), transcript variant 1, mRNA [NM_000565]	-1.83536	8.61633	-3.08725	0.00922637	-2.43374
A_23_P157196	RPS2P32	NR_026676	ref|Homo sapiens ribosomal protein S2 pseudogene 32 (RPS2P32), non-coding RNA [NR_026676]	1.0131	14.0949	3.08566	0.00925405	-2.43627
A_23_P122876	TAF6	NM_005641	ref|Homo sapiens TAF6 RNA polymerase II, TATA box binding protein (TBP)-associated factor, 80kDa (TAF6), transcript variant 1, mRNA [NM_005641]	1.0953	9.82146	3.08554	0.00925612	-2.43646
A_23_P102471	MSH2	NM_000251	ref|Homo sapiens mutS homolog 2, colon cancer, nonpolyposis type 1 (E. coli) (MSH2), mRNA [NM_000251]	1.40638	7.87685	3.08547	0.00925734	-2.43657
A_23_P133338	CDHR2	NM_017675	ref|Homo sapiens cadherin-related family member 2 (CDHR2), transcript variant 2, mRNA [NM_017675]	-2.69614	8.81109	-3.08521	0.00926175	-2.43698
A_23_P404821	KIAA1147	NM_001080392	ref|Homo sapiens KIAA1147 (KIAA1147), mRNA [NM_001080392]	-1.07069	7.25785	-3.08345	0.00929241	-2.43977
A_33_P3315314	MT1H	NM_005951	ref|Homo sapiens metallothionein 1H (MT1H), mRNA [NM_005951]	-3.07054	15.1586	-3.08288	0.00930232	-2.44067
A_33_P3252394	GADD45G	NM_006705	ref|Homo sapiens growth arrest and DNA-damage-inducible, gamma (GADD45G), mRNA [NM_006705]	-2.9583	13.6464	-3.08252	0.00930861	-2.44125
A_33_P3224730	ENST00000302481	ENST00000302481	ens|hemicentin 2 [Source:HGNC Symbol;Acc:21293] [ENST00000302481]	-1.04728	7.13123	-3.08212	0.00931561	-2.44188
A_33_P3221999	GSDMB	NM_001165958	ref|Homo sapiens gasdermin B (GSDMB), transcript variant 3, mRNA [NM_001165958]	-1.67688	10.6623	-3.0806	0.00934207	-2.44428
A_23_P389897	NGFR	NM_002507	ref|Homo sapiens nerve growth factor receptor (NGFR), mRNA [NM_002507]	-1.90668	6.83925	-3.08053	0.00934328	-2.44439
A_32_P210202	E2F7	NM_203394	ref|Homo sapiens E2F transcription factor 7 (E2F7), mRNA [NM_203394]	1.52319	5.82737	3.0795	0.00936146	-2.44604
A_19_P00803226	LOC100507316	XR_133508	ref|PREDICTED: Homo sapiens hypothetical LOC100507316, transcript variant 2 (LOC100507316), miscRNA [XR_133508]	1.56989	9.40247	3.07943	0.00936264	-2.44615
A_23_P200507	CNIH4	NM_014184	ref|Homo sapiens cornichon homolog 4 (Drosophila) (CNIH4), mRNA [NM_014184]	1.21898	11.5744	3.07903	0.00936965	-2.44678
A_23_P259741	SATB1	NM_002971	ref|Homo sapiens SATB homeobox 1 (SATB1), transcript variant 1, mRNA [NM_002971]	-1.5107	9.08892	-3.07851	0.00937875	-2.4476
A_24_P29401	PIK3R1	NM_181523	ref|Homo sapiens phosphoinositide-3-kinase, regulatory subunit 1 (alpha) (PIK3R1), transcript variant 1, mRNA [NM_181523]	-1.40615	9.51735	-3.07834	0.00938178	-2.44787
A_33_P3294002	A4GALT	NM_017436	ref|Homo sapiens alpha 1,4-galactosyltransferase (A4GALT), mRNA [NM_017436]	-1.23971	11.7966	-3.07485	0.00944336	-2.45341
A_33_P3271126	A_33_P3271126	A_33_P3271126	Unknown	-1.25954	11.9673	-3.07376	0.00946264	-2.45514
A_21_P0011724	XLOC_l2_006939	TCONS_l2_00012889	linc|BROAD Institute lincRNA (XLOC_l2_006939), lincRNA [TCONS_l2_00012889]	-1.002	7.54015	-3.07318	0.00947291	-2.45606
A_24_P57898	BHLHE23	NM_080606	ref|Homo sapiens basic helix-loop-helix family, member e23 (BHLHE23), mRNA [NM_080606]	-1.02473	12.3242	-3.07299	0.00947636	-2.45636
A_23_P17673	DNMT3L	NM_013369	ref|Homo sapiens DNA (cytosine-5-)-methyltransferase 3-like (DNMT3L), transcript variant 1, mRNA [NM_013369]	-2.57721	7.59957	-3.07179	0.00949765	-2.45826
A_23_P258912	MYOM2	NM_003970	ref|Homo sapiens myomesin (M-protein) 2, 165kDa (MYOM2), mRNA [NM_003970]	-1.80266	7.17555	-3.07154	0.00950204	-2.45866
A_33_P3412125	A_33_P3412125	A_33_P3412125	Unknown	1.23256	13.3184	3.07143	0.009504	-2.45883
A_33_P3366102	KLHL7	NM_001172428	ref|Homo sapiens kelch-like 7 (Drosophila) (KLHL7), transcript variant 3, mRNA [NM_001172428]	1.04772	6.32974	3.07117	0.00950863	-2.45924
A_33_P3396872	C7orf58	NM_001105533	ref|Homo sapiens chromosome 7 open reading frame 58 (C7orf58), transcript variant 2, mRNA [NM_001105533]	-1.25058	6.55123	-3.07117	0.0095087	-2.45925
A_23_P218058	KLRC4	NM_013431	ref|Homo sapiens killer cell lectin-like receptor subfamily C, member 4 (KLRC4), mRNA [NM_013431]	-1.36114	5.94092	-3.07062	0.00951839	-2.46011
A_24_P315921	ENST00000331856	ENST00000331856	gb|Homo sapiens cDNA FLJ36340 fis, clone THYMU2006468. [AK093659]	-1.13885	8.09279	-3.0704	0.00952234	-2.46046
A_24_P336853	PNO1	NM_020143	ref|Homo sapiens partner of NOB1 homolog (S. cerevisiae) (PNO1), mRNA [NM_020143]	1.12262	6.83319	3.06846	0.00955707	-2.46354
A_23_P92994	MFF	NM_020194	ref|Homo sapiens mitochondrial fission factor (MFF), nuclear gene encoding mitochondrial protein, mRNA [NM_020194]	1.01227	8.42711	3.06821	0.00956151	-2.46394
A_24_P339514	CYP2B6	NM_000767	ref|Homo sapiens cytochrome P450, family 2, subfamily B, polypeptide 6 (CYP2B6), mRNA [NM_000767]	-3.40986	14.9688	-3.06729	0.00957797	-2.46539
A_21_P0007316	XLOC_009370	TCONS_00019571	linc|BROAD Institute lincRNA (XLOC_009370), lincRNA [TCONS_00019571]	-1.63238	9.63064	-3.06727	0.00957846	-2.46544
A_23_P122197	CCNB1	NM_031966	ref|Homo sapiens cyclin B1 (CCNB1), mRNA [NM_031966]	2.04046	7.10301	3.06646	0.00959299	-2.46672
A_33_P3393821	C1R	NM_001733	ref|Homo sapiens complement component 1, r subcomponent (C1R), mRNA [NM_001733]	-2.20039	16.5148	-3.06632	0.00959556	-2.46695
A_21_P0000671	MT1E	NM_175617	ref|Homo sapiens metallothionein 1E (MT1E), mRNA [NM_175617]	-3.67816	14.2572	-3.06582	0.00960446	-2.46773
A_33_P3275510	C20orf196	NM_152504	ref|Homo sapiens chromosome 20 open reading frame 196 (C20orf196), mRNA [NM_152504]	1.22754	7.3505	3.06544	0.00961133	-2.46834
A_23_P80503	ROBO1	NM_133631	ref|Homo sapiens roundabout, axon guidance receptor, homolog 1 (Drosophila) (ROBO1), transcript variant 2, mRNA [NM_133631]	1.25358	6.42779	3.06523	0.00961517	-2.46867
A_24_P366415	A_24_P366415	A_24_P366415	Unknown	1.32332	12.303	3.06519	0.00961585	-2.46873
A_33_P3230037	AF336885	AF336885	gb|Homo sapiens FKSG58 (FKSG58) mRNA, complete cds. [AF336885]	-1.07434	13.5717	-3.06516	0.00961638	-2.46878
A_23_P110403	PDLIM3	NM_014476	ref|Homo sapiens PDZ and LIM domain 3 (PDLIM3), transcript variant 1, mRNA [NM_014476]	1.59973	8.0991	3.0651	0.0096175	-2.46888
A_33_P3346508	A_33_P3346508	A_33_P3346508	Unknown	-3.55347	11.0757	-3.06504	0.00961853	-2.46897
A_24_P131392	FAM82A1	NM_144713	ref|Homo sapiens family with sequence similarity 82, member A1 (FAM82A1), transcript variant 1, mRNA [NM_144713]	-1.25293	8.07269	-3.06385	0.00964	-2.47086
A_21_P0013807	XLOC_l2_015673	ENST00000456559	Unknown	-1.01987	6.99693	-3.06326	0.00965073	-2.4718
A_23_P214533	ZNF323	NM_030899	ref|Homo sapiens zinc finger protein 323 (ZNF323), transcript variant 1, mRNA [NM_030899]	1.62758	7.23456	3.06284	0.00965827	-2.47246
A_23_P81492	RPS14	NM_001025071	ref|Homo sapiens ribosomal protein S14 (RPS14), transcript variant 1, mRNA [NM_001025071]	1.0888	15.5782	3.06204	0.00967272	-2.47372
A_23_P66739	SLC13A5	NM_177550	ref|Homo sapiens solute carrier family 13 (sodium-dependent citrate transporter), member 5 (SLC13A5), transcript variant 1, mRNA [NM_177550]	-4.58285	11.3532	-3.06145	0.00968351	-2.47467
A_33_P3340649	KRTAP19-8	NM_001099219	ref|Homo sapiens keratin associated protein 19-8 (KRTAP19-8), mRNA [NM_001099219]	-1.76966	8.86492	-3.06132	0.00968579	-2.47487
A_19_P00322531	CRNDE	NR_034105	ref|Homo sapiens colorectal neoplasia differentially expressed (non-protein coding) (CRNDE), transcript variant 1, non-coding RNA [NR_034105]	2.42574	7.35346	3.0611	0.00968972	-2.47521
A_33_P3373214	ZHX1-C8ORF76	NM_001204180	ref|Homo sapiens ZHX1-C8ORF76 readthrough (ZHX1-C8ORF76), mRNA [NM_001204180]	1.08716	8.24828	3.06076	0.00969602	-2.47576
A_24_P157156	CCDC150	NM_001080539	ref|Homo sapiens coiled-coil domain containing 150 (CCDC150), mRNA [NM_001080539]	-1.07443	6.21413	-3.0591	0.00972618	-2.47839
A_32_P92783	STIP1	NM_006819	ref|Homo sapiens stress-induced-phosphoprotein 1 (STIP1), mRNA [NM_006819]	1.35029	7.51669	3.05856	0.00973607	-2.47925
A_23_P257609	RPL29	NM_000992	ref|Homo sapiens ribosomal protein L29 (RPL29), mRNA [NM_000992]	1.23406	12.7355	3.05854	0.00973636	-2.47928
A_33_P3212994	ZWINT	NM_032997	ref|Homo sapiens ZW10 interactor (ZWINT), transcript variant 2, mRNA [NM_032997]	1.53272	6.00259	3.05725	0.00975994	-2.48132
A_23_P130836	GZMM	NM_005317	ref|Homo sapiens granzyme M (lymphocyte met-ase 1) (GZMM), mRNA [NM_005317]	-1.18961	8.17119	-3.05644	0.00977472	-2.4826
A_33_P3346327	KGFLP1	NR_003674	ref|Homo sapiens fibroblast growth factor 7 pseudogene (KGFLP1), non-coding RNA [NR_003674]	-1.58506	8.40837	-3.05572	0.00978803	-2.48376
A_33_P3317623	LOC284379	NR_002938	ref|Homo sapiens solute carrier family 7 (cationic amino acid transporter, y+ system), member 3 pseudogene (LOC284379), non-coding RNA [NR_002938]	-1.69351	11.5329	-3.05386	0.00982207	-2.48669
A_23_P385126	DEPDC7	NM_139160	ref|Homo sapiens DEP domain containing 7 (DEPDC7), transcript variant 2, mRNA [NM_139160]	-2.57615	9.52949	-3.05372	0.00982472	-2.48692
A_24_P168510	C19orf50	NM_024069	ref|Homo sapiens chromosome 19 open reading frame 50 (C19orf50), transcript variant 2, mRNA [NM_024069]	1.01047	7.91716	3.05356	0.00982768	-2.48718
A_32_P506600	RAN	NM_006325	ref|Homo sapiens RAN, member RAS oncogene family (RAN), mRNA [NM_006325]	1.48662	12.6664	3.05275	0.0098425	-2.48845
A_33_P3254311	ENST00000417977	ENST00000417977	ens|T cell receptor beta variable 30 (gene/pseudogene) [Source:HGNC Symbol;Acc:12214] [ENST00000417977]	1.05671	5.2891	3.05258	0.00984575	-2.48873
A_23_P48596	RNASE1	NM_198232	ref|Homo sapiens ribonuclease, RNase A family, 1 (pancreatic) (RNASE1), transcript variant 3, mRNA [NM_198232]	1.53358	11.3136	3.05151	0.00986553	-2.49043
A_33_P3367293	MT1IP	NR_003669	ref|Homo sapiens metallothionein 1I, pseudogene (MT1IP), non-coding RNA [NR_003669]	-1.3911	6.2608	-3.0515	0.00986557	-2.49043
A_23_P315252	ND4	ENST00000361381	ens|mitochondrially encoded NADH dehydrogenase 4 [Source:HGNC Symbol;Acc:7459] [ENST00000361381]	-1.26207	16.2007	-3.04965	0.00989987	-2.49337
A_21_P0006954	XLOC_008698	TCONS_00018414	linc|BROAD Institute lincRNA (XLOC_008698), lincRNA [TCONS_00018414]	-1.05189	8.06343	-3.04946	0.0099035	-2.49368
A_33_P3214298	IMPDH2	NM_000884	ref|Homo sapiens IMP (inosine 5'-monophosphate) dehydrogenase 2 (IMPDH2), mRNA [NM_000884]	1.17364	10.1775	3.04908	0.00991049	-2.49428
A_23_P214474	TOMM6	NM_001134493	ref|Homo sapiens translocase of outer mitochondrial membrane 6 homolog (yeast) (TOMM6), nuclear gene encoding mitochondrial protein, mRNA [NM_001134493]	1.06343	11.373	3.04879	0.00991586	-2.49474
A_23_P34093	G6PD	NM_000402	ref|Homo sapiens glucose-6-phosphate dehydrogenase (G6PD), transcript variant 1, mRNA [NM_000402]	1.46047	6.14608	3.04775	0.00993527	-2.49639
A_23_P314642	ZNF280C	NM_017666	ref|Homo sapiens zinc finger protein 280C (ZNF280C), mRNA [NM_017666]	1.2334	6.37404	3.04599	0.00996803	-2.49918
A_33_P3411397	SLC25A6	NM_001636	ref|Homo sapiens solute carrier family 25 (mitochondrial carrier; adenine nucleotide translocator), member 6 (SLC25A6), nuclear gene encoding mitochondrial protein, mRNA [NM_001636]	1.38857	13.251	3.04546	0.009978	-2.50003

## Sheet: DEMs-LIHC-TCGA
	logFC	logCPM	PValue	FDR
hsa-mir-424	-2.21303	7.41368	2.35e-85	1.07e-82
hsa-mir-21	1.88594	17.875	9.81e-39	2.24e-36
hsa-mir-589	1.63577	6.69453	1.24e-37	1.88e-35
hsa-mir-93	1.7759	12.5846	2.14e-37	2.43e-35
hsa-mir-1258	-3.31246	1.57811	8.57e-33	7.82e-31
hsa-mir-10b	3.64889	14.2619	2.1e-32	1.6e-30
hsa-mir-500a	1.64611	8.63236	1.78e-30	1.16e-28
hsa-mir-224	3.32767	7.53497	3.1e-27	1.77e-25
hsa-mir-532	1.44096	10.6249	2.7e-26	1.37e-24
hsa-mir-501	1.49399	6.07241	1.69e-25	7.73e-24
hsa-mir-103-1	1.15612	14.7906	4.18e-25	1.73e-23
hsa-mir-183	3.94622	11.858	6.15e-25	2.34e-23
hsa-mir-139	-1.44807	7.48555	1.03e-23	3.63e-22
hsa-mir-452	2.54432	8.11719	1.33e-23	4.34e-22
hsa-mir-96	3.83343	3.76077	3.88e-23	1.08e-21
hsa-mir-660	1.35455	6.48598	4.02e-23	1.08e-21
hsa-mir-221	1.58836	7.05868	7.21e-23	1.83e-21
hsa-mir-182	3.44266	13.2494	1.68e-22	4.04e-21
hsa-mir-25	1.00114	13.2924	2.95e-22	6.74e-21
hsa-mir-500b	1.28007	3.04055	7.63e-22	1.58e-20
hsa-mir-502	1.10631	3.94441	1.39e-21	2.76e-20
hsa-mir-3607	-1.65487	6.42756	2.97e-21	5.41e-20
hsa-mir-1180	1.79984	4.71521	1.67e-20	2.93e-19
hsa-mir-1269	5.90129	9.35233	3.88e-20	6.56e-19
hsa-mir-222	1.42184	5.11044	1.55e-19	2.53e-18
hsa-mir-454	1.18739	3.11172	1.62e-19	2.55e-18
hsa-mir-34a	1.46427	8.58407	3.66e-19	5.56e-18
hsa-mir-1266	2.04639	2.90963	4.74e-19	6.98e-18
hsa-mir-1274b	-1.52404	1.90398	5.89e-19	8.39e-18
hsa-mir-450a-1	-1.10869	2.43475	8.24e-19	1.14e-17
hsa-mir-877	1.793	1.27606	9.1e-19	1.22e-17
hsa-mir-450a-2	-1.10126	2.42822	1.47e-18	1.87e-17
hsa-mir-767	9.25601	4.76854	3.54e-18	4.36e-17
hsa-mir-1301	1.37866	3.54743	3.68e-17	4.42e-16
hsa-mir-30d	1.31072	13.9163	4.69e-17	5.35e-16
hsa-mir-511-2	-1.13249	2.97527	5.13e-17	5.71e-16
hsa-mir-34c	3.49815	2.19813	6.45e-17	7.01e-16
hsa-mir-3677	1.6659	2.41891	7.16e-17	7.59e-16
hsa-mir-3200	2.58528	2.1713	1.39e-16	1.44e-15
hsa-mir-9-1	3.63069	9.2877	1.82e-16	1.85e-15
hsa-mir-9-2	3.62367	9.28423	1.94e-16	1.93e-15
hsa-mir-33b	-1.47346	3.34262	2.28e-16	2.22e-15
hsa-mir-3127	1.28879	1.85392	2.41e-16	2.29e-15
hsa-mir-301a	1.34924	3.28669	3.49e-16	3.25e-15
hsa-mir-196b	3.44752	6.46411	8.58e-16	7.52e-15
hsa-mir-18a	1.70253	4.59386	1.25e-15	1.07e-14
hsa-mir-19a	1.60851	5.98225	1.63e-15	1.38e-14
hsa-mir-190b	3.01854	0.651769	1.75e-15	1.45e-14
hsa-mir-891a	6.31457	4.04205	2.03e-15	1.65e-14
hsa-mir-511-1	-1.09492	3.00227	2.48e-15	1.99e-14
hsa-mir-103-2	1.02899	3.62788	4.54e-15	3.57e-14
hsa-mir-217	4.27383	11.4751	5.07e-15	3.92e-14
hsa-mir-425	1.01848	7.6165	6.31e-15	4.75e-14
hsa-mir-105-2	8.6483	4.34057	6.46e-15	4.75e-14
hsa-mir-195	-1.12429	5.31022	9.53e-15	6.68e-14
hsa-mir-105-1	8.56667	4.33837	1.12e-14	7.73e-14
hsa-mir-3144	3.73202	0.131251	2.57e-14	1.72e-13
hsa-mir-20a	1.34637	9.55922	2.6e-14	1.72e-13
hsa-mir-3648	-1.51865	2.1177	3.92e-14	2.54e-13
hsa-mir-1254	2.21725	-0.251266	3.96e-14	2.54e-13
hsa-mir-421	1.22583	2.48081	4e-14	2.54e-13
hsa-mir-135a-1	3.71854	2.7339	4.2e-14	2.63e-13
hsa-mir-581	1.41962	0.139832	8.62e-14	5.24e-13
hsa-mir-326	-1.14453	2.46439	1.11e-13	6.67e-13
hsa-mir-760	1.85983	0.233658	2.33e-13	1.38e-12
hsa-mir-3662	2.81502	0.346087	2.37e-13	1.39e-12
hsa-mir-1251	5.25494	1.27884	3.14e-13	1.81e-12
hsa-mir-17	1.10641	10.4963	3.27e-13	1.87e-12
hsa-mir-552	5.41412	6.16553	4.28e-13	2.38e-12
hsa-mir-301b	1.86652	1.05001	4.83e-13	2.65e-12
hsa-mir-4326	1.65833	2.61305	5.45e-13	2.96e-12
hsa-mir-184	4.83243	4.27106	8.05e-13	4.32e-12
hsa-mir-362	1.12796	4.9559	9.45e-13	4.95e-12
hsa-mir-643	1.30644	0.444661	2.94e-12	1.52e-11
hsa-mir-765	1.95362	-0.325463	5.24e-12	2.63e-11
hsa-mir-939	1.26432	0.423711	5.25e-12	2.63e-11
hsa-mir-188	1.04175	2.39178	6.23e-12	3.09e-11
hsa-mir-216b	4.12215	5.89681	7.38e-12	3.58e-11
hsa-mir-216a	3.71099	5.825	1.14e-11	5.47e-11
hsa-mir-19b-2	1.09215	7.93686	1.63e-11	7.5e-11
hsa-mir-196a-1	4.66493	4.041	2.22e-11	1.01e-10
hsa-mir-1226	1.71823	0.858521	2.29e-11	1.03e-10
hsa-mir-2114	3.23864	1.9793	2.87e-11	1.28e-10
hsa-mir-3614	-1.02268	2.26368	6.28e-11	2.75e-10
hsa-mir-3682	1.1934	0.99437	6.85e-11	2.98e-10
hsa-mir-937	1.70362	1.73711	7.34e-11	3.16e-10
hsa-mir-199b	-1.22834	10.1291	8.47e-11	3.61e-10
hsa-mir-3923	7.49884	3.96751	1.42e-10	5.95e-10
hsa-mir-621	-1.69975	-0.496871	1.54e-10	6.39e-10
hsa-mir-1270-1	2.28858	0.551865	1.56e-10	6.42e-10
hsa-mir-34b	3.1673	0.391473	1.65e-10	6.71e-10
hsa-mir-372	7.28602	5.76153	2.91e-10	1.15e-09
hsa-mir-1292	1.35837	-0.181956	3.5e-10	1.36e-09
hsa-mir-92a-1	1.06128	10.5936	5.12e-10	1.98e-09
hsa-mir-1270-2	2.07231	0.583825	7.17e-10	2.75e-09
hsa-mir-3680	1.72819	-0.434044	9.73e-10	3.67e-09
hsa-mir-520a	7.19302	5.61437	1.46e-09	5.46e-09
hsa-mir-338	1.44157	9.2527	1.62e-09	6e-09
hsa-mir-541	3.43932	1.50935	1.77e-09	6.46e-09
hsa-mir-130b	1.08023	5.71772	2.26e-09	7.94e-09
hsa-mir-519a-1	7.08665	5.08989	2.53e-09	8.81e-09
hsa-mir-199a-2	-1.13458	10.0308	3.3e-09	1.14e-08
hsa-mir-431	2.29702	5.05081	4.98e-09	1.7e-08
hsa-mir-1276	1.69548	-0.472531	6.37e-09	2.15e-08
hsa-mir-200c	2.74058	8.47054	6.64e-09	2.23e-08
hsa-mir-3074	1.04115	2.81991	6.81e-09	2.27e-08
hsa-mir-20b	1.51538	4.39831	7.9e-09	2.61e-08
hsa-mir-1229	1.46568	0.151106	1.29e-08	4.13e-08
hsa-mir-653	1.74124	3.92918	1.29e-08	4.13e-08
hsa-mir-199a-1	-1.06642	9.40067	4.49e-08	1.38e-07
hsa-mir-526b	5.98831	5.64786	4.77e-08	1.46e-07
hsa-mir-508	2.51582	4.49097	1.24e-07	3.66e-07
hsa-mir-1295	2.27276	1.55382	1.32e-07	3.86e-07
hsa-mir-214	-1.0152	4.04951	2.65e-07	7.59e-07
hsa-mir-92b	1.14338	4.27081	2.79e-07	7.95e-07
hsa-mir-636	1.4094	-0.755474	4.76e-07	1.34e-06
hsa-mir-509-3	2.97473	1.72179	5.08e-07	1.42e-06
hsa-mir-9-3	2.59597	0.436829	5.46e-07	1.52e-06
hsa-mir-514-2	2.66608	2.2008	1.06e-06	2.88e-06
hsa-mir-410	1.62227	5.17785	1.3e-06	3.49e-06
hsa-mir-141	2.28695	5.80263	1.3e-06	3.49e-06
hsa-mir-181b-2	1.01031	2.45531	1.34e-06	3.58e-06
hsa-mir-514-1	2.64047	2.19314	1.61e-06	4.28e-06
hsa-mir-412	1.85477	4.10952	1.83e-06	4.83e-06
hsa-mir-3691	1.2206	-0.305996	1.91e-06	4.99e-06
hsa-mir-509-1	2.74727	1.4131	2.32e-06	5.99e-06
hsa-mir-432	1.74383	4.69993	2.53e-06	6.47e-06
hsa-mir-3117	1.78297	-0.220095	2.69e-06	6.86e-06
hsa-mir-577	2.42099	0.601606	3.32e-06	8.37e-06
hsa-mir-147b	1.68204	-0.201108	3.62e-06	9.02e-06
hsa-mir-485	1.70451	3.89469	3.95e-06	9.74e-06
hsa-mir-514-3	2.50571	2.18774	4.66e-06	1.14e-05
hsa-mir-3922	1.1001	-0.062573	4.99e-06	1.2e-05
hsa-mir-944	1.54434	1.45655	5.83e-06	1.39e-05
hsa-mir-509-2	2.6669	1.38607	6.51e-06	1.55e-05
hsa-mir-493	1.46312	5.02322	1.19e-05	2.8e-05
hsa-mir-1224	2.25325	0.25066	1.28e-05	2.99e-05
hsa-mir-205	3.89138	3.50886	1.42e-05	3.29e-05
hsa-mir-499	2.07128	2.13457	1.61e-05	3.72e-05
hsa-mir-539	1.50621	4.1113	1.7e-05	3.88e-05
hsa-mir-889	1.37642	5.80132	4.17e-05	9.18e-05
hsa-mir-409	1.17208	5.59544	4.95e-05	0.000107402
hsa-mir-204	1.26752	5.8957	5.31e-05	0.00011429
hsa-mir-210	1.00136	9.08293	7.92e-05	0.000165586
hsa-mir-496	1.38244	2.70425	8.19e-05	0.000170506
hsa-mir-551b	1.802	3.12958	0.000127237	0.000262535
hsa-mir-3187	1.20058	-0.693467	0.000128975	0.000264922
hsa-mir-483	1.94109	8.46639	0.000298561	0.00057688
hsa-mir-642a	1.0555	1.23001	0.000334951	0.000641755
hsa-mir-380	1.45395	1.66112	0.000363758	0.000688273
hsa-mir-135b	1.68661	1.87989	0.000373651	0.000701171
hsa-mir-206	1.63409	0.149501	0.000565686	0.00104013
hsa-mir-655	1.13535	2.26343	0.000650133	0.00118112
hsa-mir-129-2	1.39345	0.533198	0.000708067	0.00128126
hsa-mir-323b	1.21416	2.97143	0.00079991	0.00144174
hsa-mir-129-1	1.2697	0.406822	0.00152706	0.00264767
hsa-mir-31	1.61462	1.04141	0.00236418	0.00400768
hsa-mir-323	1.14004	3.3874	0.00277471	0.00463468
hsa-mir-211	1.16983	0.651104	0.01534	0.0232393

## Sheet: DEMs-GSE57555
GeneName	SystematicName	logFC	AveExpr	t	adj.P.Val	B
hsa-miR-224-5p	hsa-miR-224-5p	2.22782	7.06062	3.79715	0.00203647	-3.14391
hsa-miR-106b-5p	hsa-miR-106b-5p	1.15036	7.58863	3.67091	0.00260668	-3.20711
hsa-miR-30b-5p	hsa-miR-30b-5p	1.34157	9.08123	3.57292	0.00315901	-3.25728
hsa-miR-25-3p	hsa-miR-25-3p	1.20189	9.43211	3.43782	0.00411995	-3.328
hsa-miR-224-5p	hsa-miR-224-5p	1.63498	6.46657	3.36814	0.00472563	-3.36514
hsa-miR-4270	hsa-miR-4270	-1.39275	7.95519	-3.3013	0.00539057	-3.40118
hsa-miR-93-5p	hsa-miR-93-5p	1.30199	8.16732	3.25076	0.00595478	-3.42869
hsa-miR-30d-5p	hsa-miR-30d-5p	1.09579	8.54589	3.15981	0.0071229	-3.47873
hsa-miR-5739	hsa-miR-5739	-1.05394	11.177	-3.15976	0.00712364	-3.47876
hsa-miR-4787-5p	hsa-miR-4787-5p	-1.09731	8.13309	-3.11608	0.00776317	-3.50303
hsa-miR-224-3p	hsa-miR-224-3p	1.05655	6.14484	3.08685	0.00822281	-3.51935
hsa-miR-30b-5p	hsa-miR-30b-5p	1.41807	10.2395	3.07972	0.00833891	-3.52334
hsa-miR-3651	hsa-miR-3651	1.34755	7.49915	3.0597	0.00867387	-3.53457
hsa-miR-130b-3p	hsa-miR-130b-3p	1.13817	7.38645	3.03808	0.00905046	-3.54672
hsa-miR-193b-3p	hsa-miR-193b-3p	1.2562	8.79002	2.99005	0.00994615	-3.57384
hsa-miR-4459	hsa-miR-4459	-1.09801	10.6493	-2.96241	0.0105008	-3.58952
hsa-miR-5739	hsa-miR-5739	-1.04936	11.0983	-2.89139	0.0120695	-3.63002
hsa-miR-4270	hsa-miR-4270	-1.2697	7.89738	-2.87159	0.0125464	-3.64136
hsa-miR-331-3p	hsa-miR-331-3p	1.15064	8.48012	2.85911	0.0128567	-3.64852
hsa-miR-106b-5p	hsa-miR-106b-5p	1.11861	9.53378	2.81352	0.0140548	-3.67475
hsa-miR-5681a	hsa-miR-5681a	-1.00537	5.50302	-2.79734	0.0145061	-3.68409
hsa-miR-451a	hsa-miR-451a	-1.13662	11.5014	-2.69067	0.0178541	-3.74593
hsa-miR-130a-3p	hsa-miR-130a-3p	-1.03943	8.32886	-2.56954	0.0225698	-3.81665
hsa-miR-4459	hsa-miR-4459	-1.15481	10.9585	-2.53133	0.0242924	-3.83904
hsa-miR-150-5p	hsa-miR-150-5p	-1.38317	8.55827	-2.52678	0.0245058	-3.84171
hsa-miR-21-5p	hsa-miR-21-5p	1.22824	13.441	2.45584	0.0280752	-3.88334
hsa-miR-4485	hsa-miR-4485	-1.08973	8.91	-2.34044	0.0349644	-3.9511
hsa-miR-21-5p	hsa-miR-21-5p	1.38992	10.9875	2.31533	0.0366629	-3.96583
hsa-miR-6087	hsa-miR-6087	-1.0331	11.2764	-2.26446	0.0403462	-3.99565

## Sheet: DEGs-DEMs-correlation
From	To	Cor	pvalue
NBLA00301	hsa-mir-25-3p	-0.369265	2.3e-13
DPT	hsa-mir-25-3p	-0.354287	2.36e-12
RSPO3	hsa-mir-25-3p	-0.399119	1.55e-15
C7	hsa-mir-25-3p	-0.329632	8.42e-11
TNXB	hsa-mir-25-3p	-0.408937	2.22e-16
EMILIN1	hsa-mir-25-3p	-0.346946	7.08e-12
CXCL12	hsa-mir-25-3p	-0.386323	1.4e-14
SELP	hsa-mir-25-3p	-0.343901	1.11e-11
MMAA	hsa-mir-25-3p	-0.325819	1.42e-10
CCL21	hsa-mir-25-3p	-0.369075	2.37e-13
MFAP4	hsa-mir-25-3p	-0.346256	7.83e-12
GGT5	hsa-mir-25-3p	-0.383935	2.09e-14
SLC46A3	hsa-mir-25-3p	-0.300777	3.74e-09
IL18RAP	hsa-mir-25-3p	-0.3605	9.13e-13
HAND2	hsa-mir-25-3p	-0.37176	1.55e-13
PI16	hsa-mir-25-3p	-0.324439	1.72e-10
GALNTL1	hsa-mir-25-3p	-0.305871	1.97e-09
CCL19	hsa-mir-25-3p	-0.385282	1.67e-14
PTH1R	hsa-mir-25-3p	-0.303784	2.57e-09
DCN	hsa-mir-25-3p	-0.332831	5.39e-11
INMT	hsa-mir-25-3p	-0.391368	5.77e-15
CBFA2T3	hsa-mir-25-3p	-0.330492	7.47e-11
COL14A1	hsa-mir-25-3p	-0.36949	2.22e-13
FBLN5	hsa-mir-25-3p	-0.31777	4.21e-10
CCL2	hsa-mir-25-3p	-0.332712	5.48e-11
THBD	hsa-mir-25-3p	-0.393273	4.22e-15
NGFR	hsa-mir-25-3p	-0.325428	1.5e-10
STEAP4	hsa-mir-93-5p	-0.402666	8.88e-16
NBLA00301	hsa-mir-93-5p	-0.424163	0
PPARGC1A	hsa-mir-93-5p	-0.328658	9.63e-11
DPT	hsa-mir-93-5p	-0.368556	2.58e-13
GNAO1	hsa-mir-93-5p	-0.313159	7.72e-10
BCO2	hsa-mir-93-5p	-0.368395	2.64e-13
RSPO3	hsa-mir-93-5p	-0.392254	5.11e-15
MAP3K5	hsa-mir-93-5p	-0.402565	8.88e-16
IL7R	hsa-mir-93-5p	-0.307646	1.57e-09
C7	hsa-mir-93-5p	-0.42924	0
TNXB	hsa-mir-93-5p	-0.444582	0
ADRA1B	hsa-mir-93-5p	-0.350873	3.95e-12
ENPEP	hsa-mir-93-5p	-0.378097	5.51e-14
EMILIN1	hsa-mir-93-5p	-0.354369	2.33e-12
TRANK1	hsa-mir-93-5p	-0.325077	1.58e-10
C1RL	hsa-mir-93-5p	-0.36574	4.03e-13
CXCL12	hsa-mir-93-5p	-0.36056	9.04e-13
SELP	hsa-mir-93-5p	-0.417621	0
MMAA	hsa-mir-93-5p	-0.388155	1.02e-14
CCL21	hsa-mir-93-5p	-0.332069	6e-11
MFAP4	hsa-mir-93-5p	-0.369053	2.38e-13
GGT5	hsa-mir-93-5p	-0.410251	2.22e-16
CBR4	hsa-mir-93-5p	-0.344397	1.03e-11
SLC46A3	hsa-mir-93-5p	-0.377756	5.82e-14
LAMA2	hsa-mir-93-5p	-0.369637	2.17e-13
STAB2	hsa-mir-93-5p	-0.316392	5.05e-10
HAND2	hsa-mir-93-5p	-0.420308	0
TTC36	hsa-mir-93-5p	-0.31242	8.5e-10
GALNTL1	hsa-mir-93-5p	-0.373122	1.24e-13
SERPING1	hsa-mir-93-5p	-0.367565	3.02e-13
C7orf58	hsa-mir-93-5p	-0.339096	2.22e-11
PTH1R	hsa-mir-93-5p	-0.343648	1.15e-11
IL18R1	hsa-mir-93-5p	-0.30115	3.57e-09
ACAT1	hsa-mir-93-5p	-0.30292	2.86e-09
C1R	hsa-mir-93-5p	-0.348712	5.45e-12
DCN	hsa-mir-93-5p	-0.41148	0
INMT	hsa-mir-93-5p	-0.442579	0
CBFA2T3	hsa-mir-93-5p	-0.301639	3.36e-09
SDS	hsa-mir-93-5p	-0.374486	9.95e-14
MAN1C1	hsa-mir-93-5p	-0.36465	4.78e-13
MFSD2A	hsa-mir-93-5p	-0.361415	7.92e-13
COL14A1	hsa-mir-93-5p	-0.406536	4.44e-16
TLR4	hsa-mir-93-5p	-0.355819	1.87e-12
ETFDH	hsa-mir-93-5p	-0.328957	9.25e-11
MRC1	hsa-mir-93-5p	-0.364765	4.69e-13
FBLN5	hsa-mir-93-5p	-0.375733	8.1e-14
PPM1K	hsa-mir-93-5p	-0.355533	1.95e-12
CTSO	hsa-mir-93-5p	-0.364705	4.74e-13
CCL2	hsa-mir-93-5p	-0.368499	2.6e-13
THBD	hsa-mir-93-5p	-0.438046	0
NGFR	hsa-mir-93-5p	-0.347816	6.22e-12
AVPR1A	hsa-mir-30d-5p	-0.312354	8.57e-10
SLC5A3	hsa-mir-30d-5p	-0.310025	1.16e-09
MUM1L1	hsa-mir-30d-5p	-0.302595	2.98e-09
CYS1	hsa-mir-130b-3p	-0.33403	4.55e-11
GPR125	hsa-mir-21-5p	-0.352142	3.26e-12
SLC38A4	hsa-mir-21-5p	-0.301975	3.22e-09
CNDP1	hsa-mir-21-5p	-0.300347	3.95e-09
TMEM56	hsa-mir-21-5p	-0.31875	3.69e-10
N4BP2L1	hsa-mir-21-5p	-0.313287	7.59e-10
PANK1	hsa-mir-21-5p	-0.380956	3.42e-14
AGL	hsa-mir-21-5p	-0.338952	2.26e-11
HAO2	hsa-mir-21-5p	-0.322322	2.29e-10
CYP2A13	hsa-mir-21-5p	-0.347158	6.86e-12
AVPR1A	hsa-mir-21-5p	-0.335494	3.7e-11
FAM99A	hsa-mir-21-5p	-0.336883	3.04e-11
AUTS2	hsa-mir-21-5p	-0.383881	2.11e-14
TMEM25	hsa-mir-21-5p	-0.355122	2.08e-12
MPPED1	hsa-mir-21-5p	-0.327836	1.08e-10
GPLD1	hsa-mir-21-5p	-0.322088	2.36e-10
PEBP4	hsa-mir-21-5p	-0.350678	4.06e-12
PDK4	hsa-mir-21-5p	-0.344592	1e-11
NDRG2	hsa-mir-21-5p	-0.363029	6.16e-13
DMGDH	hsa-mir-21-5p	-0.314953	6.1e-10
RSC1A1	hsa-mir-21-5p	-0.301364	3.48e-09
EFHA2	hsa-mir-21-5p	-0.317104	4.6e-10
SOX5	hsa-mir-21-5p	-0.333757	4.73e-11
SLC5A3	hsa-mir-21-5p	-0.340511	1.81e-11
TUBE1	hsa-mir-21-5p	-0.314161	6.77e-10
ABCC9	hsa-mir-21-5p	-0.305581	2.05e-09
SCP2	hsa-mir-21-5p	-0.324726	1.65e-10
ABHD1	hsa-mir-21-5p	-0.340153	1.9e-11
DBH	hsa-mir-21-5p	-0.424497	0
CAT	hsa-mir-21-5p	-0.414638	0
SC5DL	hsa-mir-21-5p	-0.360489	9.14e-13
FAM198A	hsa-mir-21-5p	-0.304742	2.28e-09
IGFALS	hsa-mir-21-5p	-0.379078	4.69e-14
PPP1R3B	hsa-mir-21-5p	-0.329025	9.16e-11
ACAD11	hsa-mir-21-5p	-0.321463	2.57e-10
FAM99B	hsa-mir-21-5p	-0.411312	2.22e-16
ELFN1	hsa-mir-21-5p	-0.342998	1.26e-11
CYP4A22	hsa-mir-21-5p	-0.39074	6.66e-15
DNMT3L	hsa-mir-21-5p	-0.455677	0
FAM82A1	hsa-mir-21-5p	-0.301491	3.42e-09
